# Supplementary material for: Proteomic study of Akkermansia muciniphila and Bifidobacterium species co-culture under different carbon sources
Source: Front Microbiol. 2025 Nov 6;16:1666747. doi: 10.3389/fmicb.2025.1666747 (PMC12631272; doi:10.3389/fmicb.2025.1666747)
Supplement: Supplementary file 2 [file Table_1.XLSX]

## Sheet: Table S1
Strain Information.
Abbreviation	Species	Strain	Source	Type Strain?
AM	Akkermansia muciniphila	Akkermansia muciniphila BAA-835 (DSM 22959)	DSMZ	Yes
AM JCM30893	Akkermansia muciniphila	Akkermansia muciniphila JCM 30893	Lai Lab	No
BB	Bifidobacterium breve	Bifidobacterium breve JCM 1192 (DSM 20213)	DSMZ	Yes
BL	Bifidobacterium longum	Bifidobacterium longum JCM 1217 (DSM 20219)	DSMZ	Yes

## Sheet: Table S2
DEPs of AM monoculture when grown in mucin vs Glc+GlcNAc media.
Uniprot ID	p-value	Fold change	Protein names	Gene Names
B2UM43	7.06e-06	37.5041	beta-N-acetylhexosaminidase (EC 3.2.1.52)	Amuc_1669
B2UN22	3.34e-06	31.235	beta-N-acetylhexosaminidase (EC 3.2.1.52)	Amuc_1815
B2UQG1	0.001545	20.7191	Glycosyl hydrolase family 88	Amuc_0863
B2UQA1	0.000139	16.8043	Coagulation factor 5/8 type domain protein	Amuc_0803
B2ULS5	3.22e-05	15.1608	Lipolytic protein G-D-S-L family	Amuc_0125
B2URJ3	1.01e-05	12.0938	Glutamate synthase (Ferredoxin) (EC 1.4.7.1)	Amuc_1253
B2UN02	0.000409	12.028	beta-N-acetylhexosaminidase (EC 3.2.1.52)	Amuc_0369
B2UM30	0.002264	10.6648	Sulfatase	Amuc_1655
B2UNV9	0.009243	10.2263	Sulfatase	Amuc_0491
B2UQH3	0.000336	9.39341	Glycoside hydrolase family 16	Amuc_0875
B2URJ9	0.000615	8.64389	Lipolytic protein G-D-S-L family	Amuc_1259
B2UQK5	0.012261	8.59332	Peptidase M60 domain-containing protein	Amuc_0908
B2UL76	8.61e-05	6.96384	Xylose isomerase	Amuc_0018
B2URC7	0.002636	6.29339	Alpha-galactosidase (EC 3.2.1.22) (Melibiase)	Amuc_1187
B2UPI7	1.33e-05	5.99818	Peptidase M60 domain-containing protein	Amuc_0627
B2UM82	0.01364	5.0248	Peptidase M28	Amuc_0187
B2UQL7	1.31e-05	4.89739	Glycosyl hydrolase family 109 protein 2 (EC 3.2.1.-)	Amuc_0920
B2URK0	0.004431	4.45459	Glycoside hydrolase family 37	Amuc_1260
B2UMI3	0.013434	4.21442	Autotransporter domain-containing protein	Amuc_1721
B2URJ2	0.000295	4.18174	Glutamine synthetase catalytic region	Amuc_1252
B2UN42	1.1e-05	4.16942	Exo-alpha-sialidase (EC 3.2.1.18)	Amuc_1835
B2UP07	0.000325	3.78819	Glycoside hydrolase family 2 sugar binding	Amuc_0539
B2ULJ8	0.001974	3.48734	Type II site-specific deoxyribonuclease (EC 3.1.21.4)	Amuc_1564
B2UNQ1	0.001681	3.47745	Glutamine amidotransferase class-I	Amuc_1954
B2UQT4	0.008493	3.09427	PEP-CTERM protein-sorting domain-containing protein	Amuc_0990
B2URC0	0.001934	3.04538	GntR domain protein	Amuc_1180
B2UNM0	0.002969	2.99334	DUF721 domain-containing protein	Amuc_1923
B2UMX0	0.005113	2.76438	Prephenate dehydrogenase (EC 1.3.1.12)	Amuc_0337
B2UM81	0.000481	2.65335	Glycoside hydrolase family 95	Amuc_0186
B2UNY7	0.003513	2.59742	Esterase/lipase-like protein	Amuc_0519
B2ULK1	0.006104	2.48391	Methylated-DNA--protein-cysteine methyltransferase (EC 2.1.1.63) (6-O-methylguanine-DNA methyltransferase) (MGMT) (O-6-methylguanine-DNA-alkyltransferase)	Amuc_1567
B2UL80	0.003854	2.39967	Lipolytic protein G-D-S-L family	Amuc_0022
B2UNM1	0.00066	2.36614	beta-N-acetylhexosaminidase (EC 3.2.1.52)	Amuc_1924
B2UQA8	0.002524	2.36594	2-alkenal reductase (EC 1.3.1.74)	Amuc_0810
B2ULG2	0.014161	2.30813	Putative K(+)-stimulated pyrophosphate-energized sodium pump (EC 7.2.3.1) (Membrane-bound sodium-translocating pyrophosphatase) (Pyrophosphate-energized inorganic pyrophosphatase) (Na(+)-PPase)	hppA Amuc_1528
B2UR64	0.000103	2.30585	Terpene cyclase/mutase family protein	Amuc_1123
B2URC2	0.009243	2.2772	Sulfatase	Amuc_1182
B2ULN6	0.001157	2.17311	DUF3472 domain-containing protein	Amuc_1603
B2UNT7	0.008185	2.15054	GCN5-related N-acetyltransferase	Amuc_0469
B2ULF1	0.007431	2.14714	RNA polymerase, sigma-24 subunit, ECF subfamily	Amuc_1517
B2UNF4	0.002218	2.1467	PEP-CTERM protein-sorting domain-containing protein	Amuc_0428
B2UQJ5	0.006158	2.13433	Lipoprotein	Amuc_0897
B2UL43	0.013437	2.12404	1,4-dihydroxy-2-naphthoate octaprenyltransferase (DHNA-octaprenyltransferase) (EC 2.5.1.74)	menA Amuc_1494
B2UR27	0.007265	2.11302	Uncharacterized protein	Amuc_1086
B2UMW1	0.011934	2.06538	Antitoxin SocA-like Panacea domain-containing protein	Amuc_0327
B2UPR4	0.000417	2.05063	Uncharacterized protein	Amuc_2133
B2UNU6	0.010027	2.03526	Polyphosphate kinase-2-related domain-containing protein	Amuc_0478
B2URB8	0.001422	2.02164	Ketol-acid reductoisomerase (NADP(+)) (KARI) (EC 1.1.1.86) (Acetohydroxy-acid isomeroreductase) (AHIR) (Alpha-keto-beta-hydroxylacyl reductoisomerase) (Ketol-acid reductoisomerase type 1) (Ketol-acid reductoisomerase type I)	ilvC Amuc_1178
B2UL75	8.16e-05	2.01761	Glycosyl hydrolase family 109 protein 1 (EC 3.2.1.-)	Amuc_0017
B2UPC3	0.000409	1.98523	Prepilin-type N-terminal cleavage/methylation domain-containing protein	Amuc_0563
B2UQ26	0.000447	1.98456	Glucan endo-1,3-beta-D-glucosidase (EC 3.2.1.39)	Amuc_0724
B2UKW9	0.000379	1.97774	TraB/GumN family protein	Amuc_1419
B2UM60	0.000537	1.96457	Beta-galactosidase (EC 3.2.1.23)	Amuc_1686
B2UPS7	0.01148	1.92429	DUF3313 domain-containing protein	Amuc_2147
B2UM96	0.008528	1.91869	Carboxyl transferase	Amuc_0201
B2UMA4	0.01226	1.83599	dTDP-glucose 4,6-dehydratase (EC 4.2.1.46)	Amuc_0209
B2UM13	0.001411	1.83115	Alpha amylase catalytic region	Amuc_1637
B2UR29	0.004197	1.794	Ferrous iron transport protein B	Amuc_1088
B2UNH7	0.004365	1.7829	Sulfatase	Amuc_0451
B2UR09	0.000892	1.78076	S-adenosylmethionine synthase (AdoMet synthase) (EC 2.5.1.6) (MAT) (Methionine adenosyltransferase)	metK Amuc_1068
B2UMR7	0.010949	1.77233	Histone family protein DNA-binding protein	Amuc_0281
B2URG0	0.003848	1.76018	Alpha-N-acetylglucosaminidase (EC 3.2.1.50)	Amuc_1220
B2UP41	0.002385	1.74101	Putative lipoprotein	Amuc_2001
B2UNR4	0.009727	1.73499	Thioredoxin domain	Amuc_1967
B2ULW7	0.009321	1.73322	PpiC-type peptidyl-prolyl cis-trans isomerase	Amuc_0167
B2ULW5	0.009335	1.73194	Twitching motility protein	Amuc_0165
B2UNR7	0.001602	1.71643	Vitamin B12-dependent ribonucleotide reductase (EC 1.17.4.1)	Amuc_1970
B2URB9	0.001987	1.70963	ABC transporter related	Amuc_1179
B2UR10	0.004141	1.67663	Adenosylhomocysteinase (EC 3.13.2.1) (S-adenosyl-L-homocysteine hydrolase) (AdoHcyase)	ahcY Amuc_1069
B2UQQ0	0.014226	1.6751	Sulfatase	Amuc_0953
B2ULQ6	0.004798	1.66139	RND efflux system, outer membrane lipoprotein, NodT family	Amuc_0105
B2UL22	0.005904	1.64935	Tetratricopeptide repeat protein	Amuc_1473
B2ULJ9	3.41e-05	1.64793	Alpha-2-macroglobulin domain protein	Amuc_1565
B2UMS6	8.39e-05	1.63383	Glycoside hydrolase family 2 sugar binding	Amuc_0290
B2UQ46	0.002784	1.63334	Prepilin-type N-terminal cleavage/methylation domain-containing protein	Amuc_0745
B2ULH1	0.002998	1.63075	Outer membrane autotransporter barrel domain protein	Amuc_1537
B2UM16	0.00096	1.62828	DUF374 domain-containing protein	Amuc_1640
B2URM3	0.011175	1.60928	Outer membrane autotransporter barrel domain protein	Amuc_1283
B2UQU2	0.003084	1.60799	Sigma 54 modulation protein/ribosomal protein S30EA	Amuc_0999
B2UPZ6	0.004335	1.60629	HlyD family efflux transporter periplasmic adaptor subunit	Amuc_0694
B2UMY4	0.000212	1.59864	1,4-dihydroxy-2-naphthoyl-CoA synthase (DHNA-CoA synthase) (EC 4.1.3.36)	menB Amuc_0351
B2UNK2	2.44e-05	1.58559	DUF4398 domain-containing protein	Amuc_1904
B2UR42	0.002412	1.57863	Cell division protein FtsA	Amuc_1101
B2UNB9	0.003074	1.56692	Coagulation factor 5/8 type domain protein	Amuc_0392
B2ULJ6	0.010249	1.56674	ATP-dependent nuclease subunit B-like protein	Amuc_1562
B2UMX9	0.00583	1.55598	DNA mismatch repair protein MutS	mutS Amuc_0346
B2UPZ9	0.012756	1.53946	Beta-glucanase	Amuc_0697
B2UMY8	0.001575	1.53519	Secreted protein	Amuc_0355
B2ULS2	0.00597	1.52221	Sulfatase	Amuc_0121
B2UNS9	0.003264	1.51649	Methylmalonyl-CoA mutase (EC 5.4.99.2)	Amuc_1984
B2UMV9	0.012485	1.51216	site-specific DNA-methyltransferase (cytosine-N(4)-specific) (EC 2.1.1.113)	Amuc_0325
B2UQX4	0.001872	1.50113	Sulfatase	Amuc_1033
B2UPV5	0.001113	0.664768	UvrABC system protein A (Excinuclease ABC subunit A)	Amuc_2176
B2UQ72	0.000285	0.663069	2,3-bisphosphoglycerate-dependent phosphoglycerate mutase (BPG-dependent PGAM) (PGAM) (Phosphoglyceromutase) (dPGM) (EC 5.4.2.11)	gpmA Amuc_0772
B2URC4	0.002126	0.660432	Enolase (EC 4.2.1.11) (2-phospho-D-glycerate hydro-lyase) (2-phosphoglycerate dehydratase)	eno Amuc_1184
B2UMX1	0.001358	0.651883	Uncharacterized protein	Amuc_0338
B2UMH8	0.006239	0.642079	Tetratricopeptide TPR_2 repeat protein	Amuc_1716
B2UMP0	0.014111	0.615225	von Willebrand factor type A	Amuc_1778
B2UP53	0.000248	0.606428	Cysteine synthase (EC 2.5.1.47)	Amuc_2014
B2ULM5	0.002381	0.598177	Superoxide dismutase (EC 1.15.1.1)	Amuc_1592
B2UQ02	0.013871	0.592232	Lipoprotein	Amuc_0700
B2UND4	0.015178	0.582486	ABC transporter related	Amuc_0408
B2UNP8	0.005882	0.576714	NADH:flavin oxidoreductase/NADH oxidase	Amuc_1951
B2UP54	0.011	0.576528	Thiamine-phosphate synthase (TP synthase) (TPS) (EC 2.5.1.3) (Thiamine-phosphate pyrophosphorylase) (TMP pyrophosphorylase) (TMP-PPase)	thiE Amuc_2015
B2UN04	0.007656	0.56524	DUF3737 domain-containing protein	Amuc_1797
B2UN99	0.00029	0.55475	Glutamate decarboxylase (EC 4.1.1.15)	Amuc_0372
B2UL96	0.014989	0.550989	Glutaminase (EC 3.5.1.2)	glsA Amuc_0038
B2UQI7	0.006096	0.539835	Efflux transporter, RND family, MFP subunit	Amuc_0889
B2URN3	0.012964	0.529663	Sulfite reductase (NADPH) (EC 1.8.1.2)	Amuc_1294
B2UKX5	0.005715	0.512408	Uncharacterized protein	Amuc_1426
B2UP40	0.00872	0.49408	Major facilitator superfamily MFS_1	Amuc_2000
B2UP10	0.011625	0.489347	Siroheme decarboxylase	Amuc_0542
B2UPR8	0.000351	0.482736	Nitroreductase	Amuc_2137
B2UNB1	0.002736	0.482212	Acetyltransferase (EC 2.3.1.-)	Amuc_0384
B2URN6	0.011168	0.455615	Putative substrate-binding protein of aliphatic sulfonate ABC transporter	Amuc_1297
B2UP30	0.000357	0.426081	Pyrroline-5-carboxylate reductase (P5C reductase) (P5CR) (EC 1.5.1.2) (PCA reductase)	proC Amuc_1990
B2UQI8	0.008795	0.425181	Transporter, hydrophobe/amphiphile efflux-1 (HAE1) family	Amuc_0890
B2UMB4	0.004215	0.420847	Transporter, hydrophobe/amphiphile efflux-1 (HAE1) family	Amuc_0220
B2UPY9	0.000673	0.403738	Outer membrane autotransporter barrel domain protein	Amuc_0687
B2URN8	0.012986	0.396632	Sulfate adenylyltransferase subunit 2 (EC 2.7.7.4) (ATP-sulfurylase small subunit) (Sulfate adenylate transferase) (SAT)	cysD Amuc_1299
B2UNP2	0.007394	0.382031	Uncharacterized protein	Amuc_1945
B2UNB2	0.005476	0.381388	ErfK/YbiS/YcfS/YnhG family protein	Amuc_0385
B2ULX6	0.00762	0.378661	Peptidase S1 and S6 chymotrypsin/Hap	Amuc_0176
B2UQL1	0.003388	0.377376	Cupin 2 conserved barrel domain protein	Amuc_0914
B2URN9	0.005011	0.369741	Adenosine 5'-phosphosulfate reductase (APS reductase) (EC 1.8.4.10) (5'-adenylylsulfate reductase) (Thioredoxin-dependent 5'-adenylylsulfate reductase)	cysH Amuc_1300
B2URN7	0.000402	0.367485	Sulfate adenylyltransferase subunit 1 (EC 2.7.7.4) (ATP-sulfurylase large subunit) (Sulfate adenylate transferase) (SAT)	cysN Amuc_1298
B2URF3	0.001173	0.362855	Uncharacterized protein	Amuc_1213
B2ULA5	0.007361	0.331162	Demethylmenaquinone methyltransferase (EC 2.1.1.163)	menG Amuc_0047
B2ULP0	0.000798	0.303914	DUF488 domain-containing protein	Amuc_0089
B2UQ12	0.012367	0.299329	Cation diffusion facilitator family transporter	Amuc_0710
B2UPA8	1.27e-05	0.298215	Catalase (EC 1.11.1.6)	Amuc_2070
B2UQ58	0.001907	0.276894	Glycosyl transferase family 2	Amuc_0757
B2ULB0	0.009443	0.272339	Periplasmic solute binding protein	Amuc_0053
B2UQ60	0.00452	0.259881	Glycosyl transferase group 1	Amuc_0759
B2UN34	0.010169	0.25554	Pirin domain protein	Amuc_1827
B2URB6	0.0004	0.253391	TIGR01777 family protein	Amuc_1176
B2URP0	0.001565	0.218905	Cysteine synthase A	Amuc_1301
B2UP61	0.001483	0.212325	Alkyl sulfatase and related hydrolase-like protein	Amuc_2022
B2UQ76	0.000652	0.205497	Short-chain dehydrogenase/reductase SDR	Amuc_0777
B2UPX7	2.69e-05	0.175345	Cobalamin biosynthesis protein CbiX	Amuc_0675
B2UQI0	0.004009	0.149739	Late embryogenesis abundant protein	Amuc_0882

## Sheet: Table S3
DEPs of BB monoculture when grown in mucin vs Glc+GlcNAc media.
Uniprot ID	p-value	Fold change	Protein names	Gene Names
D4BLR9	3.41e-06	95.7198	1,4-alpha-D-glucan glucanohydrolase (EC 3.2.1.1) (EC 3.2.1.41) (Alpha-dextrin endo-1,6-alpha-glucosidase) (Pullulan 6-glucanohydrolase)	pulA BIFBRE_03006
D4BLR2	0.005773	16.2803	Alpha amylase, catalytic domain protein	BIFBRE_02999
D4BL77	0.000359	10.5836	ABC transporter, solute-binding protein	BIFBRE_02810
D4BQE4	0.000111	10.0405	Putative dihydrodipicolinate synthase	BIFBRE_04313
D4BQ32	0.020763	9.58681	ABC transporter, permease protein	BIFBRE_04186
D4BLC9	6.51e-05	9.19067	Glycosyl hydrolase family 3 N-terminal domain protein	BIFBRE_02861
D4BL72	7.73e-07	9.10063	Alpha amylase, catalytic domain protein	BIFBRE_02804
D4BLA6	0.002792	7.11759	ABC transporter, ATP-binding protein	BIFBRE_02838
D4BLA5	0.022711	6.81638	Sugar-binding domain protein	BIFBRE_02837
D4BNA0	0.001661	6.08291	Acetyltransferase (EC 2.3.1.-)	BIFBRE_03549
D4BLN0	3.16e-06	5.74353	UPF0145 protein BIFBRE_02964	BIFBRE_02964
D4BLP3	0.000989	5.71533	Fluoride-specific ion channel FluC	fluC crcB BIFBRE_02980
D4BR99	5.25e-05	5.1701	Acetyltransferase, GNAT family	BIFBRE_04635
D4BN25	0.011537	4.59676	ABC transporter, ATP-binding protein	BIFBRE_03473
D4BLK2	0.000632	4.47829	Uncharacterized protein	BIFBRE_02937
D4BLV8	7.78e-05	4.34776	ABC transporter, substrate-binding protein, family 5	BIFBRE_03045
D4BM27	0.018793	4.01823	Ammonium transporter	amt BIFBRE_03118
D4BLV9	0.000453	3.72115	ABC transporter, permease protein	BIFBRE_03046
D4BLR1	0.001261	3.71287	4-alpha-glucanotransferase (EC 2.4.1.25) (Amylomaltase) (Disproportionating enzyme)	malQ BIFBRE_02998
D4BLV4	0.011411	3.66246	ROK family protein	BIFBRE_03041
D4BMR9	0.02614	3.57596	Uncharacterized protein	BIFBRE_03366
D4BPG4	0.000364	3.53168	Oxidoreductase, short chain dehydrogenase/reductase family protein	BIFBRE_03973
D4BRA0	0.004794	3.49732	Inosine-uridine preferring nucleoside hydrolase	BIFBRE_04636
D4BM67	0.00033	3.44773	MIP family channel protein	BIFBRE_03159
D4BRA1	5.18e-05	3.37969	Transporter, anaerobic C4-dicarboxylate uptake C (DcuC) family	BIFBRE_04637
D4BQ29	1.99e-05	3.36439	ABC transporter, solute-binding protein	BIFBRE_04183
D4BLQ8	5.99e-05	3.29089	LPXTG-motif cell wall anchor domain protein	BIFBRE_02995
D4BQ80	0.021456	3.2398	Arylsulfatase (EC 3.1.6.-)	BIFBRE_04235
D4BLQ4	0.00243	3.20294	Alpha amylase, catalytic domain protein	BIFBRE_02991
D4BN18	5.83e-05	3.034	ABC transporter, solute-binding protein	BIFBRE_03466
D4BLW0	0.000151	3.00933	ABC transporter, ATP-binding protein	BIFBRE_03047
D4BLW1	0.000285	2.95878	ABC transporter, ATP-binding protein	BIFBRE_03048
D4BRA2	0.000486	2.90016	Ribokinase (RK) (EC 2.7.1.15)	rbsK BIFBRE_04638
D4BN23	0.022393	2.88067	peptide-methionine (S)-S-oxide reductase (EC 1.8.4.11)	BIFBRE_03471
D4BLD7	0.006906	2.78587	Mutator mutT protein (EC 3.6.1.-)	BIFBRE_02870
D4BRC5	0.004947	2.69644	Putative primosomal protein N	BIFBRE_04661
D4BSF8	0.004301	2.62511	Transcriptional regulator, TetR family	BIFBRE_05050
D4BLV6	0.020079	2.598	Hydrolase, alpha/beta domain protein	BIFBRE_03043
D4BRK0	0.000162	2.58755	beta-fructofuranosidase (EC 3.2.1.26)	BIFBRE_04736
D4BP97	0.021032	2.55382	Histidine triad domain protein	BIFBRE_03906
D4BN89	0.02462	2.5278	ABC transporter, solute-binding protein	BIFBRE_03538
D4BLB4	1.31e-05	2.49679	Ascorbate-specific PTS system EIIC component (Ascorbate-specific permease IIC component UlaA)	BIFBRE_02846
D4BN27	0.005848	2.42359	Efflux ABC transporter, permease protein	BIFBRE_03475
D4BQY5	0.024107	2.37788	Sensor-like histidine kinase SenX3 (EC 2.7.13.3)	BIFBRE_04515
D4BMS3	0.003549	2.36963	Thioredoxin	trxA BIFBRE_03370
D4BMH4	0.004476	2.34143	Small ribosomal subunit protein bS16	rpsP BIFBRE_03269
D4BND9	0.00083	2.33586	ATP-binding protein	BIFBRE_03588
D4BPJ9	0.008856	2.32519	Putative preprotein translocase, YajC subunit	BIFBRE_04013
D4BLV5	0.0051	2.30263	N-acylglucosamine-6-phosphate 2-epimerase (EC 5.1.3.9)	BIFBRE_03042
D4BLA8	0.001657	2.26476	Uncharacterized protein	BIFBRE_02840
D4BNC9	0.006867	2.2325	AAA family ATPase	BIFBRE_03578
D4BN20	0.00282	2.22951	Alpha amylase, catalytic domain protein	BIFBRE_03468
D4BN06	0.00632	2.2239	DNA primase (EC 2.7.7.101)	dnaG BIFBRE_03453
D4BR47	0.008009	2.21187	Release factor glutamine methyltransferase (RF MTase) (EC 2.1.1.297) (N5-glutamine methyltransferase PrmC) (Protein-(glutamine-N5) MTase PrmC) (Protein-glutamine N-methyltransferase PrmC)	prmC BIFBRE_04582
D4BLJ5	0.00311	2.20208	DUF3073 domain-containing protein	BIFBRE_02930
D4BR09	0.012289	2.15818	Beta-galactosidase (EC 3.2.1.23) (Lactase)	BIFBRE_04539
D4BN29	0.003613	2.15408	GroES-like protein	BIFBRE_03477
D4BLV2	0.000631	2.13872	UDP-N-acetylglucosamine diphosphorylase	BIFBRE_03039
D4BMC0	0.006515	2.12629	Lipoprotein	BIFBRE_03213
D4BPA1	0.000609	2.1238	GTPase Era	era BIFBRE_03910
D4BS57	0.024711	2.06019	Sugar ABC transporter substrate-binding protein	BIFBRE_04948
D4BLM6	0.000975	2.05528	Death-on-curing family protein	BIFBRE_02961
D4BM85	0.008048	2.05254	Transcription termination factor Rho (EC 3.6.4.-) (ATP-dependent helicase Rho)	rho BIFBRE_03176
D4BN26	0.005502	2.0493	CARDB domain-containing protein	BIFBRE_03474
D4BN11	0.024545	2.02212	Transcriptional regulator, GntR family	BIFBRE_03458
D4BR94	0.001403	2.01138	Glycosyl hydrolase family 3 N-terminal domain protein	BIFBRE_04630
D4BQC2	0.018833	1.96551	Pyridine nucleotide-disulfide oxidoreductase	BIFBRE_04291
D4BMQ4	0.022073	1.95337	Uncharacterized protein	BIFBRE_03351
D4BNC2	0.013177	1.94864	Exonuclease, DNA polymerase III, epsilon subunit family (EC 2.7.7.7)	BIFBRE_03571
D4BMU3	0.017777	1.94691	UPF0237 protein BIFBRE_03390	BIFBRE_03390
D4BLX6	0.013289	1.94542	PAP2 family protein	BIFBRE_03063
D4BLQ5	0.018024	1.93215	Transcriptional regulator, LacI family	BIFBRE_02992
D4BMM7	0.000541	1.91474	Beta-galactosidase (Beta-gal) (EC 3.2.1.23)	BIFBRE_03324
D4BMG6	0.002934	1.90895	DUF2207 domain-containing protein	BIFBRE_03261
D4BLW5	4.37e-06	1.89942	exo-alpha-sialidase (EC 3.2.1.18)	BIFBRE_03052
D4BQK2	0.005551	1.88121	Phosphate-binding protein	pstS BIFBRE_04375
D4BLW2	0.000179	1.87203	Dihydrodipicolinate synthetase family	BIFBRE_03049
D4BR46	0.012659	1.87148	Peptide chain release factor 1 (RF-1)	prfA BIFBRE_04581
D4BPA5	0.000675	1.87035	NAD(P) transhydrogenase subunit beta (EC 7.1.1.1) (Nicotinamide nucleotide transhydrogenase subunit beta)	BIFBRE_03914
D4BQG0	0.023999	1.84466	Large ribosomal subunit protein uL11	rplK BIFBRE_04330
D4BPS7	0.029471	1.84337	DUF2089 family protein	BIFBRE_04092
D4BNR1	0.010293	1.77952	DNA polymerase I (EC 2.7.7.7)	polA BIFBRE_03713
D4BLS7	0.015352	1.77328	HAD hydrolase, family IA, variant 3	BIFBRE_03014
D4BLW3	0.021505	1.76588	Glucosamine-6-phosphate deaminase (EC 3.5.99.6) (GlcN6P deaminase) (GNPDA) (Glucosamine-6-phosphate isomerase)	nagB BIFBRE_03050
D4BS70	0.017322	1.76478	Competence/damage-inducible domain protein CinA	BIFBRE_04961
D4BRI6	0.005652	1.7453	ATPase, AAA family	BIFBRE_04722
D4BQC5	0.014231	1.72695	Transcriptional regulator, TetR family	BIFBRE_04294
D4BL80	0.004657	1.72634	alpha-galactosidase (EC 3.2.1.22)	BIFBRE_02812
D4BS97	0.014222	1.72467	dUTPase	BIFBRE_04989
D4BR15	0.007745	1.72386	Lactaldehyde reductase (EC 1.1.1.77)	fucO BIFBRE_04548
D4BQQ3	0.001963	1.72035	Aldehyde-alcohol dehydrogenase	BIFBRE_04430
D4BLY0	0.004862	1.67811	Transcriptional regulator, LacI family	BIFBRE_03067
D4BP76	0.017119	1.66963	Gram-positive signal peptide protein, YSIRK family	BIFBRE_03884
D4BP11	0.003746	1.66631	HipA-like C-terminal domain-containing protein	BIFBRE_03819
D4BMZ7	0.002509	1.66192	ABC transporter, ATP-binding protein	BIFBRE_03444
D4BP42	0.015016	1.64362	TIGR00153 family protein	BIFBRE_03850
D4BNW2	0.000792	1.63389	Pyruvate formate-lyase-activating enzyme (EC 1.97.1.4)	pflA BIFBRE_03768
D4BQ69	0.011242	1.63309	Glycosyl hydrolase family 25	BIFBRE_04224
D4BQZ8	0.005211	1.63144	Efflux ABC transporter, permease protein	BIFBRE_04528
D4BQW9	0.007631	1.63122	Phosphotransferase enzyme family	BIFBRE_04498
D4BR97	0.017969	1.62631	ABC transporter, ATP-binding protein	BIFBRE_04633
D4BQ88	0.002017	1.61275	UDP-galactopyranose mutase (EC 5.4.99.9)	glf BIFBRE_04257
D4BM90	0.023248	1.61223	Transcriptional regulator, AraC family	BIFBRE_03182
D4BMT1	0.010023	1.6102	Peptidase, S9A/B/C family, catalytic domain protein (EC 3.4.-.-)	BIFBRE_03378
D4BS00	0.000605	1.60762	Kinase, PfkB family	BIFBRE_04891
D4BLP5	0.021041	1.60612	Transcriptional regulator, LacI family	BIFBRE_02982
D4BND8	0.010918	1.59218	PHP domain protein (EC 3.1.3.-)	BIFBRE_03587
D4BQW4	0.000677	1.58581	ABC transporter, solute-binding protein	BIFBRE_04493
D4BRH7	7.95e-06	1.58503	ABC transporter, ATP-binding protein	BIFBRE_04713
D4BQB0	0.01084	1.5846	Transcriptional regulator, IclR family, C-terminal domain protein	BIFBRE_04279
D4BS85	0.019525	1.58371	DNA topoisomerase (ATP-hydrolyzing) (EC 5.6.2.2)	BIFBRE_04977
D4BNW1	0.001129	1.58169	Formate acetyltransferase (EC 2.3.1.54) (Pyruvate formate-lyase)	pflB BIFBRE_03767
D4BN69	0.001243	1.5786	Glycosyltransferase, group 1 family protein (EC 2.4.-.-)	BIFBRE_03517
D4BML0	0.027513	1.57491	Ribonuclease (EC 3.1.26.4)	rnhB BIFBRE_03307
D4BLX8	0.022869	1.5706	Thymidylate kinase (EC 2.7.4.9) (dTMP kinase)	tmk BIFBRE_03065
D4BR05	0.00379	1.56322	ABC transporter, solute-binding protein	BIFBRE_04535
D4BLB1	1.83e-05	1.55654	ABC transporter, ATP-binding protein	BIFBRE_02843
D4BLX4	0.012268	1.5559	peptidoglycan glycosyltransferase (EC 2.4.99.28)	BIFBRE_03061
D4BQ41	0.008889	1.5519	ABC transporter, ATP-binding protein	BIFBRE_04195
D4BPL9	0.016443	1.54855	FHA domain protein	BIFBRE_04034
D4BM33	0.001007	1.51436	Replicative DNA helicase (EC 5.6.2.3)	dnaB BIFBRE_03124
D4BL90	0.015929	1.5082	Putative potassium/sodium efflux P-type ATPase, fungal-type	BIFBRE_02822
D4BQM8	0.016946	1.50374	Resolvase, N-terminal domain protein	BIFBRE_04404
D4BNG3	0.019035	1.50308	DUF4191 domain-containing protein	BIFBRE_03613
D4BRP4	0.013365	0.664885	Histidinol-phosphate aminotransferase (EC 2.6.1.9) (Imidazole acetol-phosphate transaminase)	hisC BIFBRE_04784
D4BNF7	0.017924	0.664224	Tetratricopeptide repeat protein	BIFBRE_03607
D4BM71	0.009385	0.662439	Putative orotate phosphoribosyltransferase	BIFBRE_03163
D4BPB3	0.009279	0.662331	Small ribosomal subunit protein bS20	rpsT BIFBRE_03922
D4BMW3	0.025934	0.66045	4-hydroxy-tetrahydrodipicolinate synthase (HTPA synthase) (EC 4.3.3.7)	dapA BIFBRE_03410
D4BQA5	0.017353	0.658296	Hydrolase, NUDIX family	BIFBRE_04274
D4BNF3	0.011852	0.649667	Aminotransferase, class I/II (EC 2.6.1.-)	BIFBRE_03603
D4BRQ3	0.030094	0.647221	Methyltransferase small domain protein	BIFBRE_04793
D4BLW7	0.000708	0.646211	Transcriptional regulator, GntR family	BIFBRE_03054
D4BRG5	0.000255	0.637836	ATPase family associated with various cellular activities (AAA)	BIFBRE_04700
D4BQB2	0.01171	0.627132	3-isopropylmalate dehydratase small subunit (EC 4.2.1.33) (Alpha-IPM isomerase) (IPMI) (Isopropylmalate isomerase)	leuD BIFBRE_04281
D4BNH4	0.001015	0.623221	N-acetyl-gamma-glutamyl-phosphate reductase (AGPR) (EC 1.2.1.38) (N-acetyl-glutamate semialdehyde dehydrogenase) (NAGSA dehydrogenase)	argC BIFBRE_03624
D4BQV0	0.017194	0.621935	Putative DNA repair protein RadA	BIFBRE_04478
D4BQD8	0.011762	0.621455	Sugar-binding domain protein	BIFBRE_04308
D4BR49	0.002195	0.616167	Receptor family ligand-binding protein	BIFBRE_04584
D4BS28	0.025167	0.615811	Tyrosine recombinase XerD	xerD BIFBRE_04919
D4BS09	0.000396	0.614976	tetrahydrofolate synthase (EC 6.3.2.17) (Tetrahydrofolylpolyglutamate synthase)	folC BIFBRE_04900
D4BRC0	0.00042	0.609593	S-adenosylmethionine synthase (AdoMet synthase) (EC 2.5.1.6) (MAT) (Methionine adenosyltransferase)	metK BIFBRE_04656
D4BP61	0.008026	0.609572	Xanthine phosphoribosyltransferase (XPRTase) (EC 2.4.2.22)	xpt BIFBRE_03869
D4BNZ0	0.000658	0.606432	Hydrolase, alpha/beta domain protein	BIFBRE_03797
D4BLZ2	0.005787	0.60272	GtrA-like protein	BIFBRE_03079
D4BRJ4	0.003328	0.602194	Putative RNA-binding protein, YhbY family	BIFBRE_04730
D4BPA6	0.011774	0.602083	Transporter, major facilitator family protein	BIFBRE_03915
D4BLS2	0.024226	0.601556	DnaJ domain protein	BIFBRE_03009
D4BLS1	0.000298	0.598367	Protein GrpE (HSP-70 cofactor)	grpE BIFBRE_03008
D4BS71	0.026836	0.595149	DNA-binding helix-turn-helix protein	BIFBRE_04962
D4BS98	0.009132	0.590932	Deoxyuridine 5'-triphosphate nucleotidohydrolase (dUTPase) (EC 3.6.1.23) (dUTP pyrophosphatase)	dut BIFBRE_04990
D4BRF5	0.000195	0.585173	Chaperonin GroEL (EC 5.6.1.7) (60 kDa chaperonin) (Chaperonin-60) (Cpn60)	groL groEL BIFBRE_04691
D4BM07	0.003058	0.581898	ABC transporter, ATP-binding protein	BIFBRE_03097
D4BPC6	5.06e-06	0.574353	Tripartite tricarboxylate transporter TctB family protein	BIFBRE_03935
D4BMP5	0.007981	0.573055	Glycosyltransferase 2-like domain-containing protein	BIFBRE_03342
D4BLK8	0.010527	0.57271	Glutamine amidotransferase, class I	BIFBRE_02943
D4BS06	0.002901	0.571243	Hydrolase, NUDIX family	BIFBRE_04897
D4BMZ9	0.00803	0.565748	Cys/Met metabolism PLP-dependent enzyme	BIFBRE_03446
D4BRP3	0.001393	0.564415	Histidinol dehydrogenase (HDH) (EC 1.1.1.23)	hisD BIFBRE_04783
D4BQK6	0.011885	0.564171	Putative permease	BIFBRE_04379
D4BRM7	0.00084	0.560942	Oxidoreductase, aldo/keto reductase family protein	BIFBRE_04763
D4BLR8	0.019823	0.556893	Transcriptional regulator, LacI family	BIFBRE_03005
D4BLQ1	0.001162	0.554238	Ketol-acid reductoisomerase (NADP(+)) (KARI) (EC 1.1.1.86) (Acetohydroxy-acid isomeroreductase) (AHIR) (Alpha-keto-beta-hydroxylacyl reductoisomerase)	ilvC BIFBRE_02988
D4BMU7	0.01269	0.54808	Adenine DNA glycosylase (EC 3.2.2.31)	BIFBRE_03394
D4BM40	0.002794	0.544675	Pyridoxal phosphate homeostasis protein (PLP homeostasis protein)	BIFBRE_03131
D4BRM6	0.029649	0.542833	DUF4186 domain-containing protein	BIFBRE_04762
D4BPI6	0.008171	0.541121	Transketolase (EC 2.2.1.1)	tkt BIFBRE_03995
D4BRL0	0.002793	0.54091	Phosphomethylpyrimidine kinase (EC 2.7.4.7)	thiD BIFBRE_04746
D4BLS0	0.000453	0.537069	Chaperone protein DnaK (HSP70) (Heat shock 70 kDa protein) (Heat shock protein 70)	dnaK BIFBRE_03007
D4BQX1	0.006183	0.527103	Transcriptional regulator, LuxR family	BIFBRE_04500
D4BNE9	0.015785	0.525087	DNA repair protein RecO (Recombination protein O)	recO BIFBRE_03599
D4BR91	0.006327	0.522197	Nucleotidyltransferase substrate-binding family protein	BIFBRE_04627
D4BP08	0.001081	0.520499	Cupin domain protein	BIFBRE_03816
D4BMD4	8.73e-05	0.514171	Putative aspartate ammonia-lyase	BIFBRE_03228
D4BMS7	0.010833	0.502749	Hydrolase, alpha/beta domain protein	BIFBRE_03373
D4BM64	0.008675	0.500808	Toxin-antitoxin system, antitoxin component, ribbon-helix-helix domain protein	BIFBRE_03156
D4BQI3	0.023296	0.50047	Transcriptional regulator, MerR family	BIFBRE_04356
D4BQ23	0.015598	0.498108	YhgE/Pip domain protein	BIFBRE_04177
D4BQK7	0.010487	0.491091	Alpha/beta hydrolase	BIFBRE_04380
D4BNY6	0.0233	0.488265	ABC transporter, ATP-binding protein	BIFBRE_03794
D4BLF3	0.011858	0.483321	DNA replication and repair protein RecF	recF BIFBRE_02886
D4BLH6	7.97e-05	0.482256	Putative alkyl hydroperoxide reductase F subunit	BIFBRE_02911
D4BMX6	0.003248	0.480914	ABC transporter, substrate-binding protein, family 3	BIFBRE_03423
D4BN01	0.000588	0.480242	S-ribosylhomocysteine lyase (EC 4.4.1.21) (AI-2 synthesis protein) (Autoinducer-2 production protein LuxS)	luxS BIFBRE_03448
D4BRJ6	0.027507	0.48008	ECF transporter S component	BIFBRE_04732
D4BMT2	0.021017	0.477048	3-isopropylmalate dehydrogenase (EC 1.1.1.85) (3-IPM-DH) (Beta-IPM dehydrogenase) (IMDH)	leuB BIFBRE_03379
D4BR14	0.015814	0.476479	Cyclopropane-fatty-acyl-phospholipid synthase (EC 2.1.1.79)	BIFBRE_04547
D4BQS8	0.020407	0.476282	Large ribosomal subunit protein uL30	rpmD BIFBRE_04455
D4BQL9	0.00248	0.473537	Co-chaperonin GroES (10 kDa chaperonin) (Chaperonin-10) (Cpn10)	groS groES BIFBRE_04392
D4BLH4	0.011184	0.472946	carbonic anhydrase (EC 4.2.1.1)	cah BIFBRE_02909
D4BP26	0.018161	0.469313	Putative glucose-6-phosphate 1-epimerase (EC 5.1.3.15)	BIFBRE_03834
D4BLH1	0.022632	0.466874	Ferritin-like protein	BIFBRE_02906
D4BNJ3	0.009097	0.459663	HD domain protein	BIFBRE_03642
D4BNQ9	0.00699	0.459261	Hydrolase, NUDIX family	BIFBRE_03710
D4BR69	0.012533	0.455848	SNF2 family N-terminal domain protein	BIFBRE_04604
D4BMS5	0.008095	0.454422	Hydrolase, NUDIX family	BIFBRE_03371
D4BLH5	0.00313	0.450819	Alkyl hydroperoxide reductase C (EC 1.11.1.26) (Peroxiredoxin) (Thioredoxin peroxidase)	ahpC BIFBRE_02910
D4BS77	0.003854	0.448449	Anthranilate phosphoribosyltransferase (EC 2.4.2.18)	trpD BIFBRE_04969
D4BLJ6	0.003908	0.446588	Transcriptional regulator, LuxR family	BIFBRE_02931
D4BNV8	0.010044	0.445402	Amidohydrolase	BIFBRE_03764
D4BRQ5	0.000192	0.441391	L-lactate dehydrogenase (L-LDH) (EC 1.1.1.27)	ldh BIFBRE_04795
D4BLE4	0.015826	0.436427	Ribosomal RNA small subunit methyltransferase G (EC 2.1.1.-) (16S rRNA 7-methylguanosine methyltransferase) (16S rRNA m7G methyltransferase)	gidB rsmG BIFBRE_02877
D4BRF7	0.010918	0.430574	TPM domain-containing protein	BIFBRE_04693
D4BQV5	0.000302	0.428215	Pyridine nucleotide-disulfide oxidoreductase	BIFBRE_04483
D4BLD1	0.027375	0.423132	Thioredoxin-like fold domain-containing protein	BIFBRE_02863
D4BNY7	0.003097	0.417036	Efflux ABC transporter, permease protein	BIFBRE_03795
D4BR83	2.01e-05	0.414947	Anaerobic ribonucleoside-triphosphate reductase (EC 1.17.4.2)	nrdD BIFBRE_04619
D4BLL9	0.000116	0.409733	Hsp20/alpha crystallin family protein	BIFBRE_02954
D4BR18	0.025325	0.407831	Glycosyltransferase, group 2 family protein (EC 2.4.-.-)	BIFBRE_04551
D4BPI7	0.001877	0.405931	Heat-inducible transcription repressor HrcA	hrcA BIFBRE_03996
D4BME1	0.030231	0.380984	Arylsulfatase (EC 3.1.6.-)	BIFBRE_03235
D4BS03	0.017718	0.372971	ROK family protein	BIFBRE_04894
D4BNH6	0.011888	0.365964	Acetylglutamate kinase (EC 2.7.2.8) (N-acetyl-L-glutamate 5-phosphotransferase) (NAG kinase) (NAGK)	argB BIFBRE_03626
D4BQQ7	0.000862	0.354274	Alpha-acetolactate decarboxylase (EC 4.1.1.5)	budA BIFBRE_04434
D4BRI3	0.024949	0.351117	HTH-type transcriptional regulator NorG	BIFBRE_04719
D4BQ25	0.000144	0.340073	Nitroreductase family protein	BIFBRE_04179
D4BQX7	0.000905	0.333169	Tetratricopeptide repeat protein	BIFBRE_04506
D4BLB7	0.005408	0.330192	Glycosyltransferase, group 2 family protein (EC 2.4.-.-)	BIFBRE_02850
D4BPE8	2.27e-05	0.306263	choloylglycine hydrolase (EC 3.5.1.24) (Bile salt hydrolase) (Choloylglycine hydrolase)	BIFBRE_03957
D4BR19	0.03059	0.300304	ABC transporter, ATP-binding protein	BIFBRE_04552
D4BRP6	0.01462	0.262195	Uncharacterized protein	BIFBRE_04786
D4BM02	0.000159	0.253914	Iron permease FTR1 family	BIFBRE_03092
D4BPD2	0.000107	0.23805	Uncharacterized protein	BIFBRE_03941
D4BP07	0.001599	0.206363	Methyltransferase domain protein	BIFBRE_03815
D4BM03	0.002793	0.202907	Fe2+ transport protein	BIFBRE_03093
D4BRP1	0.003142	0.173299	Oxidoreductase, aldo/keto reductase family protein	BIFBRE_04781
D4BPW7	0.005077	0.149828	ABC transporter, ATP-binding protein	BIFBRE_04133
D4BPM7	0.006861	0.142774	Ribulose-phosphate 3-epimerase (EC 5.1.3.1)	rpe BIFBRE_04042
D4BM62	0.002259	0.134752	Major facilitator superfamily (MFS) profile domain-containing protein	BIFBRE_03154
D4BP60	0.000245	0.117141	Xanthine permease	pbuX BIFBRE_03868
D4BP52	1.13e-05	0.111161	Peptidase family S51	BIFBRE_03860
D4BPJ1	0.000958	0.035591	PAC2 family protein	BIFBRE_04000

## Sheet: Table S4
DEPs of BL monoculture when grown in mucin vs Glc+GlcNAc media.
Uniprot ID	p-value	Fold change	Protein names	Gene Names
A0A151C5P7	0.007881	14.9464	Riboflavin kinase (Riboflavin kinase / FMN adenylyltransferase)	B5U78_08900 DPC6317_1669 GBB65_07225 GBC43_05360 GBC45_10330 GT999_04900 GUA24_03110 OYT97_01075 SAMN04489748_0219
A0A0A1GM63	0.00075	10.2216	Amidohydrolase family protein (Chlorohydrolase) (Cytosine deaminase) (Cytosine/adenosine deaminase)	APC1464_0483 APC1503_0556 B5U78_01525 CYJ39_09845 DPC6316_0534 DPC6317_0521 DWV47_07560 DWZ73_02930 DXC63_00150 GBB65_03265 GBC43_03125 GBC97_00700 GBI83_01265 GBI87_00310 GBJ98_01090 GBK06_01180 GBK08_00700 GT999_01295 GUA24_01300 SAMN04489748_0473 SCX10_00560
A0A2N0SMS7	0.005867	9.90443	Hydroxymethylpyrimidine/phosphomethylpyrimidine kinase (Phosphomethylpyrimidine kinase/Hydroxymethylpyrimidine kinase)	APC1464_1206 APC1503_1428 DPC6316_1314 DPC6317_1335 SAMN04489748_1964
A0A1V8R9J7	0.000118	9.62871	Endonuclease/exonuclease/phosphatase family protein (Metal-dependent hydrolase, endonuclease/exonuclease/phosphatase family)	APC1503_0321 CYJ39_01845 DPC6316_0343 DPC6317_0290 DWV47_05010 GBB40_00265 GBB63_04270 GBB73_02710 GBI83_06430 GBI87_09485 KSW34_05805 OYT97_07650 SAMN04489748_1102
A0A133LMJ0	0.000723	7.38836	ATP-binding protein (DUF4143 domain-containing protein)	APC1464_0127 APC1503_0155 B5U78_09515 CYJ39_00830 DPC6316_0156 DPC6317_0133 DWV47_04145 GBB40_04515 GBB63_02600 GBB65_06345 GBB73_02950 GBC43_06495 GBC45_06330 GBC97_05780 GBI83_04950 GBI87_08225 GBJ98_04605 GBK06_03960 GBK08_06045 GT999_03020 GUA24_03760 SAMN04489748_1496
A0A396FSL5	0.006405	7.35955	tRNA pseudouridine synthase B (EC 5.4.99.25) (tRNA pseudouridine(55) synthase) (Psi55 synthase) (tRNA pseudouridylate synthase) (tRNA-uridine isomerase)	truB DWZ73_05880 OYT97_01080 SAMN04489748_0220
A0A0A1GQG1	0.00383	7.12829	Transcriptional regulator (Helix-turn-helix transcriptional regulator) (Metalloregulator ArsR/SmtB family transcription factor)	APC1464_0514 DPC6316_0566 DPC6317_0551 GBB65_03435 GBC43_03295 GBC45_02790 GT999_01465 GUA24_01465 OYT97_01605 SAMN04489748_0507
A0A075NEJ5	0.000575	5.75917	Large ribosomal subunit protein bL17	rplQ APC1464_1526 B5U78_08965 CE169_09590 CYJ39_04360 DPC6316_1659 DPC6317_1681 DWV47_05675 DWZ73_05945 GBB40_02455 GBB63_09010 GBB65_07290 GBB73_09270 GBC43_05280 GBC45_10395 GBC97_07065 GBI83_10620 GBI87_09875 GBK08_07175 GS08_08960 GT999_05595 GUA24_03170 KSW34_06145 SAMN04489748_0231 SCX10_04765
A0A0A1GN06	0.000374	5.56845	N-acetyl-gamma-glutamyl-phosphate reductase (AGPR) (EC 1.2.1.38) (N-acetyl-glutamate semialdehyde dehydrogenase) (NAGSA dehydrogenase)	argC APC1464_0534 APC1503_0609 B5U78_01230 CYJ39_05660 DPC6316_0586 DWV47_07270 DWZ73_03220 DXC63_00440 GBB40_08205 GBB63_08115 GBB65_03540 GBB73_08290 GBC43_03400 GBC45_02875 GBC97_00450 GBI83_01535 GBI87_00580 GBK08_00450 GT999_01565 GUA24_01565 OYT97_01505 SAMN04489748_0539
A0AA45V4X2	0.025913	5.42877	Release factor glutamine methyltransferase (RF MTase) (EC 2.1.1.297) (N5-glutamine methyltransferase PrmC) (Protein-(glutamine-N5) MTase PrmC) (Protein-glutamine N-methyltransferase PrmC)	prmC SAMN04489748_0117
A0A0A1GPI1	0.001679	5.40552	GTPase HflX (GTP-binding protein HflX)	hflX APC1503_1394 B5U78_07435 DPC6316_1280 DWV47_00085 DWZ73_06245 DXC63_05715 GBB65_04990 GBC43_02765 GBJ98_05280 GBK06_05150 SAMN04489748_1917 SCX10_08545
A0A0M4N1L1	0.000143	5.34756	Homoserine kinase (HK) (HSK) (EC 2.7.1.39)	thrB B5U78_10710 CYJ39_07385 DPC6317_1782 DWV47_08690 GBB65_07135 GBC43_07800 KSW34_07550 OYT97_09545 SAMN04489748_0340
A0A0A1GTU3	0.009821	5.34716	Quinolinate synthase (EC 2.5.1.72)	nadA APC1464_1084 APC1503_1321 B5U78_07745 CYJ39_06785 DPC6316_1209 DWV59_05705 DWZ73_06615 DXC63_05350 GBB40_03250 GBB63_01900 GBB65_05310 GBB73_01935 GBC45_00160 GBC97_02940 GBI83_02590 GBI87_02675 GBJ98_04865 GBK06_02755 GBK08_03035 GT999_04475 GUA24_05210 KSW34_01550 OYT97_03285 SAMN04489748_1853
A0AA45ZNW7	0.000961	5.31635	D-methionine transport system ATP-binding protein	SAMN04489748_0650
A0A0A1GTG9	0.023176	5.11818	Glutamate 5-kinase (EC 2.7.2.11) (Gamma-glutamyl kinase) (GK)	proB APC1464_1662 APC1503_1851 B5U78_10760 CE169_11110 CYJ39_07335 DPC6316_1750 DPC6317_1772 DWV47_08625 DXC63_07665 GBB40_06925 GBB63_05505 GBB65_10745 GBB73_06570 GBC43_10505 GBC45_07620 GBC97_11030 GBI83_03905 GBI87_03650 GBJ98_06325 GBK06_06180 GBK08_11055 KSW34_07605 OYT97_09495 SAMN04489748_0330 SCX10_02950
A0A075ND12	0.001009	5.07137	Small ribosomal subunit protein uS19	rpsS APC1461_1711 APC1464_1549 APC1503_1786 B5U78_09080 CE169_08960 CWE05_06120 CYJ39_04245 DPC6316_1682 DPC6317_1704 DWV47_05560 DWV59_00380 DWZ73_06060 DXC63_10740 GBB40_02570 GBB63_06040 GBB65_07405 GBB73_05670 GBC43_05165 GBC45_10780 GBC97_06950 GBI83_09165 GBI87_09755 GBJ98_01290 GBK06_01380 GBK08_07060 GS08_09075 GT999_05480 GUA24_03285 KSW34_06260 OYT97_01250 RS864_10815 SAMN04489748_0254 …
A0A2N0T5R2	0.000529	4.9298	Xylulose kinase (Xylulokinase) (EC 2.7.1.17)	xylB SAMN04489748_0122
A0AA45ZNY4	0.003251	4.84308	Glycosidase	SAMN04489748_0701
A0A133LHE8	0.017852	4.81466	ATP-dependent DNA helicase RecG	B5U78_04385 DWZ73_01750 DXC63_03720 OYT97_11125 SAMN04489748_1128
A0A1V8R9E1	0.036954	4.58582	Sensory transduction protein RegX3	APC1464_0273 APC1503_0308 B5U78_04320 CE169_05815 CYJ39_01780 DPC6317_0278 DWV47_04950 DWV59_04490 DXC63_03785 GBB40_00325 GBB63_04330 GBB65_04325 GBB73_02650 GBC43_05675 GBI83_06490 GBI87_04600 GBJ98_00025 GBK06_00115 SAMN04489748_1115
A0AA45V563	0.002545	4.4452	Poly-gamma-glutamate synthesis protein (Capsule biosynthesis protein)	SAMN04489748_0270
A0A0A1GSU4	0.01399	4.42202	Pseudouridine synthase (EC 5.4.99.-)	APC1464_1195 APC1503_1417 B5U78_03840 CE169_08195 CYJ39_05905 DPC6316_1303 DWV47_07740 DWV59_08850 DXC63_04995 GBB40_03950 GBB63_03365 GBB65_01610 GBB73_03715 GBC43_01870 GBC45_02735 GBC97_07200 GBI83_01085 GBI87_04535 GBJ98_07565 GBK06_08160 GBK08_07310 OYT97_04365 SAMN04489748_1953 SCX10_10140
A0A0M4N0K3	0.003712	4.30224	UDP-N-acetylglucosamine--N-acetylmuramyl-(pentapeptide) pyrophosphoryl-undecaprenol N-acetylglucosamine transferase (EC 2.4.1.227) (Undecaprenyl-PP-MurNAc-pentapeptide-UDPGlcNAc GlcNAc transferase)	murG APC1464_1145 APC1503_1377 B5U78_07520 CE169_07640 CYJ39_07070 DPC6316_1263 DPC6317_1285 DWV47_00170 DWV59_05480 DWZ73_06330 GBB40_08495 GBB63_08270 GBB73_08445 GBC45_07070 GBC97_09260 GBI83_02270 GBI87_02355 GBJ98_05365 GBK06_05235 GBK08_09535 GT999_04165 GUA24_04900 KSW34_08335 OYT97_03570 SAMN04489748_1897 SCX10_08630
A0AA45ZR15	0.004043	4.27572	Monosaccharide ABC transporter substrate-binding protein, CUT2 family	SAMN04489748_2049
A0AA45ZQZ5	0.002762	4.24012	Cystathionine beta-lyase	SAMN04489748_1999
A0AA45V5W0	0.011645	4.19723	Signal transduction histidine kinase	SAMN04489748_0681
A0A075NCN2	0.001367	4.17476	Peptide deformylase (PDF) (EC 3.5.1.88) (Polypeptide deformylase)	def APC1461_1083 APC1464_0937 APC1503_1171 B5U78_05720 CE169_11945 CWE05_06915 CYJ39_03160 DPC6316_1053 DPC6317_1039 DWV47_01380 DWV59_07635 DWZ73_04990 DXC63_07830 GBB40_07540 GBB63_09625 GBB65_05770 GBB73_09740 GBC43_07030 GBC97_08770 GBI83_05830 GBI87_01385 GBJ98_03625 GBK06_04625 GBK08_08880 GS08_05745 GT999_08075 GUA24_08105 KSW34_02250 OYT97_07080 RS864_09555 SAMN04489748_1755 SCX10_07925
A0A0M3TJR2	0.01407	4.16145	RNA methyltransferase (SpoU rRNA methylase family protein) (tRNA G18 (Ribose-2'-O)-methylase SpoU)	APC1464_0745 CE169_03925 CYJ39_07925 DPC6316_0930 DPC6317_0827 DWV59_03600 GBB65_02195 GBC43_04465 GBC45_08235 GBC97_03835 GBI83_07095 GBI87_07400 GBJ98_02825 GBK06_03635 GBK08_03935 GT999_03890 GUA24_04625 OYT97_04680 SAMN04489748_0747
A0AA45ZND3	0.007614	3.99683	Lactose/raffinose/galactose permease	SAMN04489748_0054
A0A1D7MS63	6.45e-05	3.85186	N-acetyltransferase (Serine O-acetyltransferase)	APC1464_0449 APC1503_0521 B5U78_01700 CE169_12430 CYJ39_10875 DPC6316_0497 DWV47_10840 DWZ73_02740 DXC63_10190 GBB65_03085 GBC43_02945 GBC45_04075 GBC97_00880 GBI83_11005 GBI87_00120 GBJ98_00910 GBK06_01000 GBK08_00880 GT999_01115 GUA24_01120 KSW34_10485 OYT97_02025 SAMN04489748_0436 SCX10_00375
A0A413AHF4	0.014738	3.81596	Polymerase/histidinol phosphatase N-terminal domain-containing protein	APC1464_1230 SAMN04489748_1989
A0A0A1GPE9	0.022226	3.79008	DNA replication and repair protein RecF	recF APC1503_0004 B5U78_08270 DPC6316_0004 DWV47_09445 GBC97_04905 GBI83_04145 GBI87_05840 GBK08_05005 OYT97_02615 SAMN04489748_1348 SCX10_06895
A0A0A1GMZ8	0.003221	3.70644	ATP-dependent RNA helicase HelY (DEAD/DEAH box helicase)	DXC63_08485 GBI83_05475 GBI87_01740 SAMN04489748_1685
A0A0M4NR21	0.009392	3.65176	beta-N-acetylhexosaminidase (EC 3.2.1.52)	CYJ39_06275 DWV59_12295 DXC63_04615 GT999_02310 GUA24_02315 KSW34_00260 SAMN04489748_2023
A0A0A1GR18	0.027744	3.65062	L,D-transpeptidase family protein (Murein L,D-transpeptidase) (Peptidoglycan binding domain-containing protein)	APC1464_0737 APC1503_0819 B5U78_00140 DPC6316_0922 GBC45_08275 GBC97_03795 GBI83_07055 GBI87_07360 GBK08_03895 SAMN04489748_0739
A0A0A1GTV9	0.000199	3.587	Large ribosomal subunit protein uL16	rplP APC1464_1546 APC1503_1783 B5U78_09065 CE169_08945 CYJ39_04260 DPC6316_1679 DPC6317_1701 DWV47_05575 DWZ73_06045 DXC63_10725 GBC45_10765 GBJ98_01305 GBK06_01395 KSW34_06245 SAMN04489748_0251 SCX10_04665
A0A1V8RF44	0.011154	3.34712	Carbon starvation protein	SAMN04489748_0702
A0A0A1GQ26	0.030532	3.30715	Glycine cleavage system H protein	gcvH APC1464_0374 B5U78_02070 CYJ39_10585 DPC6317_0398 DWV47_10475 DWV59_01595 DXC63_10610 GBB40_03575 GBB63_00365 GBB65_09885 GBB73_00360 GBC43_09850 GBC45_09965 GBC97_09675 GBI83_08815 GBI87_08890 GBK08_09835 GT999_04615 GUA24_05355 KSW34_06905 OYT97_09215 RS864_06355 SAMN04489748_1019 SCX10_10610
A0AA45V9R9	0.014709	3.30691	Imidazole glycerol phosphate synthase subunit HisH (EC 4.3.2.10) (IGP synthase glutaminase subunit) (EC 3.5.1.2) (IGP synthase subunit HisH) (ImGP synthase subunit HisH) (IGPS subunit HisH)	hisH SAMN04489748_1925
A0A0A1GPD0	0.011944	3.3052	Ribose-phosphate diphosphokinase (Ribose-phosphate pyrophosphokinase (EC 2.7.6.1))	APC1461_0238 APC1464_0192 B5U78_04760 CE169_00395 CWE05_08940 DPC6316_0221 DPC6317_0198 DWV59_05010 DWZ73_01215 DXC63_03210 GBB40_00955 GBB63_08845 GBB65_04890 GBB73_09205 GBC43_06240 GBC45_05710 GBI83_07740 GBI87_05505 GBJ98_08040 GBK06_08445 OYT97_06125 SAMN04489748_2094 SCX10_01485
A0A0A1GRQ1	0.003705	3.29866	Aspartate carbamoyltransferase	APC1464_0805 APC1503_0975 B5U78_05040 CYJ39_02225 DWV47_02315 DWV59_03245 DWZ73_04050 DXC63_09475 GBB65_09780 GBC43_09585 GBC45_01745 GBC97_05130 GBI83_10280 GBI87_02100 GBJ98_09710 GBK06_09690 GBK08_05230 GT999_09675 GUA24_10065 KSW34_03120 OYT97_10395 SAMN04489748_0816 SCX10_09160
A0AA45V689	0.00515	3.294	Probable endonuclease 4 (EC 3.1.21.2) (Endodeoxyribonuclease IV) (Endonuclease IV)	nfo SAMN04489748_0857
A0A075NBA7	0.000344	3.29385	Putative RNA binding protein (RNA-binding protein) (YhbY family RNA-binding protein)	APC1461_1436 APC1464_1279 APC1503_1500 B5U78_03375 CWE05_01780 CYJ39_06365 DPC6316_1388 DPC6317_1408 DWV47_08210 DWV59_11085 DWZ73_07375 DXC63_04525 GBB40_05855 GBB63_09955 GBB65_01155 GBB73_10070 GBC43_01415 GBC45_02280 GBC97_04465 GBI83_00615 GBI87_04065 GBJ98_02315 GBK06_02235 GBK08_04050 GS08_07425 GT999_02390 GUA24_02400 KSW34_00340 OYT97_03935 SAMN04489748_2040 SCX10_03805
A0AA45V5F6	0.004927	3.24948	DNA-binding transcriptional regulator, LacI/PurR family (LacI family transcriptional regulator)	KSW34_10405 SAMN04489748_0420
A0A0A1GMI8	0.002023	3.24506	Succinate dehydrogenase iron-sulfur subunit (EC 1.3.5.1)	APC1464_0665 APC1503_0744 CYJ39_08350 DPC6316_0756 DWV47_03565 DWV59_04020 DWZ73_09015 DXC63_01155 GBB65_01780 GBC43_04050 GBC45_03570 GBI83_08420 GBI87_08520 GBJ98_08830 GBK06_03220 OYT97_09780 SAMN04489748_0670 SCX10_09320
A0A0A1GQY1	0.004501	3.22522	DedA family protein (Membrane-associated protein)	APC1464_0115 CE169_10090 CYJ39_00755 DPC6316_0143 DPC6317_0120 DWV47_04065 DWV59_09815 DXC63_01950 GBB65_06425 GBC43_06415 GBC45_06250 GBC97_05860 GBI83_04870 GBI87_08145 GBJ98_04685 GBK06_04040 GBK08_05965 OYT97_08390 SAMN04489748_1482
A0AA45V7K9	0.000342	3.20957	ATP-dependent DNA helicase RecG	SAMN04489748_1212
A0A0A1GNU9	0.00919	3.20027	Exonuclease (DNA polymerase III subunit epsilon) (DNA polymerase-3 subunit epsilon)	APC1503_1468 B5U78_03550 CE169_03315 DPC6316_1355 DPC6317_1375 DWV47_08035 DWZ73_07535 GBB40_04240 GBB63_03075 GBB73_03425 GBI83_00795 GBI87_04245 GBJ98_02490 GBK06_02060 KSW34_00170 SAMN04489748_2006
A0A1V8QE73	0.033323	3.15573	Large ribosomal subunit protein uL15	rplO APC1461_1696 CWE05_06195 DPC6317_1689 DWV47_05635 DWV59_00455 GBB65_07330 GBC43_05240 GBC45_10705 GBC97_07025 GBJ98_01365 GBK06_01455 GBK08_07135 GS08_09000 RS864_10740 SAMN04489748_0239 SCX10_04725
A0AA45V960	0.012344	3.10652	Triosephosphate isomerase (TIM) (TPI) (EC 5.3.1.1) (Triose-phosphate isomerase)	tpiA SAMN04489748_1725
A0AA45VA03	0.001032	3.08091	Small GTP-binding protein domain-containing protein	SAMN04489748_2005
A0A413AIF4	0.006003	3.05565	NAD kinase (EC 2.7.1.23) (ATP-dependent NAD kinase)	nadK GBB65_03650 GBC43_03510 SAMN04489748_0562
A0A151C6Q0	0.001696	3.04047	Aldehyde dehydrogenase	APC1464_0475 APC1503_0548 B5U78_01565 CYJ39_09885 DWV47_07600 DWZ73_02890 DXC63_00110 GBB65_03225 GBC43_03085 GT999_01255 GUA24_01260 KSW34_08940 SAMN04489748_0465
A0A133LPN5	0.000945	3.0307	Aldo/keto reductase	APC1464_1177 CYJ39_07235 DPC6316_1295 DWZ73_06165 GBC45_07235 GBC97_09425 GBI83_02105 GBI87_02190 GBK08_09700 GT999_04005 GUA24_04740 SAMN04489748_1932 SCX10_08470
A0A0A1GS63	0.018979	3.01776	Cupin	APC1464_0482 APC1503_0555 B5U78_01530 CE169_04380 DPC6316_0533 DPC6317_0520 DWV47_07565 DWV59_02160 DWZ73_02925 DXC63_00145 GBB40_06705 GBB63_07895 GBB65_03260 GBB73_08070 GBC43_03120 GBC45_03890 GBC97_00705 GBI83_01260 GBI87_00305 GBJ98_01085 GBK06_01175 GBK08_00705 GT999_01290 GUA24_01295 KSW34_08905 SAMN04489748_0472 SCX10_00555
A0A0A1GVX2	0.000999	2.997	tRNA nucleotidyltransferase (EC 2.7.7.72) (Poly(A) polymerase)	APC1464_1822 CYJ39_10135 DWV59_07240 DWZ73_09415 GBB40_06030 GBB63_03995 GBB65_07985 GBB73_04350 GBC43_07495 GBC97_04990 GBI83_04060 GBI87_05755 GBJ98_10995 GBK06_10800 GBK08_05090 GT999_07470 GUA24_07555 KSW34_09540 OYT97_02535 SAMN04489748_1333 SCX10_06975
A0A133LLA0	0.007999	2.98963	Glycosyltransferase (EC 2.4.-.-) (Glycosyltransferase involved in cell wall bisynthesis)	B5U78_04865 OYT97_06025 SAMN04489748_1555
A0A0A1GQ49	0.006039	2.98083	tRNA (guanine-N(1)-)-methyltransferase (EC 2.1.1.228) (M1G-methyltransferase) (tRNA [GM37] methyltransferase)	trmD APC1464_0262 APC1503_0297 B5U78_04375 CYJ39_01725 DPC6316_0319 DPC6317_0267 DWV47_04895 DWV59_04600 DWZ73_01760 DXC63_03730 GBB40_00380 GBB63_04385 GBB65_04380 GBB73_02595 GBC43_05730 GBC45_07460 GBI83_06545 GT999_00535 GUA24_00540 KSW34_05690 OYT97_11135 SAMN04489748_1126 SCX10_01885
A0AA45V5Q5	0.004331	2.9355	Transcription-repair-coupling factor (TRCF) (EC 3.6.4.-)	mfd SAMN04489748_0579
A0A1D7MRV6	0.001814	2.92779	Pyridoxal 5'-phosphate synthase subunit PdxT (EC 4.3.3.6) (Pdx2) (Pyridoxal 5'-phosphate synthase glutaminase subunit) (EC 3.5.1.2)	pdxT APC1464_0455 APC1503_0528 B5U78_01665 DPC6316_0506 DPC6317_0479 OYT97_01975 SAMN04489748_0444
A0A075N9G9	0.000911	2.88453	Phosphoribosyl-ATP pyrophosphatase (PRA-PH) (EC 3.6.1.31)	hisE APC1461_1003 APC1464_0861 APC1503_1032 B5U78_05315 CE169_05135 CWE05_07360 CYJ39_02460 DPC6316_0845 DPC6317_0964 DWV47_02055 DWV59_03010 DWZ73_04315 DXC63_08545 GBB40_07990 GBB63_07435 GBB65_08680 GBB73_07610 GBC43_00455 GBC45_01465 GBC97_05430 GBI83_05415 GBI87_01800 GBJ98_03215 GBK06_04215 GBK08_05530 GS08_05310 GT999_09355 GUA24_09380 KSW34_03325 OYT97_10550 RS864_10060 SAMN04489748_0863 …
A0A0M4N2X4	0.003743	2.85837	Ribulose-phosphate 3-epimerase (EC 5.1.3.1)	rpe GBC97_05425 GBK08_05525 OYT97_10545 SAMN04489748_0862 SCX10_09600
A0AA45ZPG4	0.001651	2.82652	ATP-binding cassette, subfamily B	SAMN04489748_1058
A0A0M5LD51	0.011422	2.7745	Peptidyl-tRNA hydrolase (PTH) (EC 3.1.1.29)	pth APC1464_0572 B5U78_01035 CYJ39_05465 DXC63_00645 GBB65_03735 GBC43_03595 GT999_01770 GUA24_01770 OYT97_07805 SAMN04489748_0578
A0A0A1GM37	0.003183	2.72264	DNA-binding transcriptional regulator, AcrR family (TetR/AcrR family transcriptional regulator) (Transcriptional regulator TetR family) (Transcriptional regulator, TetR family)	APC1464_0173 APC1503_0201 DPC6317_0179 OYT97_06030 SAMN04489748_1556
A0AA45V7H7	0.005096	2.71758	Glycosyl transferase family 2	SAMN04489748_0373 SAMN04489748_1188 SAMN04489748_1189
A0A2N0SSC6	0.005886	2.71623	Ornithine carbamoyltransferase (OTCase) (EC 2.1.3.3)	argF CE169_02050 DPC6317_0573 SAMN04489748_0543
A0A0A1GNH5	0.015697	2.67315	PhoH-like protein	APC1461_0884 APC1464_0748 APC1503_0830 B5U78_00080 CE169_03945 CYJ39_07905 DPC6316_0933 DPC6317_0830 DWV47_03145 DWV59_03580 DWZ73_08565 DXC63_01570 GBB40_08845 GBB63_05390 GBB65_02215 GBB73_05325 GBC43_04485 GBC45_08215 GBC97_03855 GBI83_07115 GBI87_07420 GBJ98_02805 GBK06_03655 GBK08_03955 GT999_03910 GUA24_04645 KSW34_02825 OYT97_04660 SAMN04489748_0751 SCX10_06645
A0A1D7MRD4	0.018468	2.65731	Phosphate transport system permease protein PstA	pstA DPC6316_0333 SAMN04489748_1112 SCX10_01955
A0A133L5F9	0.0033	2.63926	2,3-bisphosphoglycerate-dependent phosphoglycerate mutase (Histidine phosphatase family protein)	CE169_12910 CYJ39_08595 DPC6316_0720 DWV59_10030 GBI83_02045 GBI87_01090 GT999_07735 GUA24_07815 SAMN04489748_0631
A0A0A1GQS0	0.019727	2.57447	Large ribosomal subunit protein uL11	rplK APC1464_1658 APC1503_1847 B5U78_10790 CE169_11140 CYJ39_07305 DPC6316_1746 DPC6317_1768 DWV47_08595 DWV59_06990 DWZ73_08495 DXC63_07695 GBB40_06895 GBB63_05475 GBB65_10775 GBB73_06540 GBC43_10535 GBC45_07590 GBC97_11060 GBI83_03935 GBI87_03680 GBJ98_06355 GBK06_06210 GBK08_11025 GT999_06750 GUA24_07070 KSW34_07630 OYT97_09470 SAMN04489748_0325 SCX10_02925
A0A0A1GRH3	0.001176	2.55963	Aldo/keto reductase (Oxidoreductase, aldo/keto reductase family) (Predicted oxidoreductase)	APC1503_0315 B5U78_04285 CE169_05850 DPC6316_0337 DPC6317_0285 DWV47_04985 DWZ73_01850 DXC63_03820 GBB40_00290 GBB63_04295 GBB65_04290 GBB73_02685 GBC43_05640 GBC45_07370 GBC97_01050 GBK08_01140 GT999_00625 GUA24_00630 KSW34_05780 OYT97_07675 RS864_10505 SAMN04489748_1108 SCX10_01975
A0A0M4MYG1	0.004559	2.55239	Lipid II isoglutaminyl synthase (glutamine-hydrolyzing) subunit MurT (EC 6.3.5.13)	murT GBB65_06040 GBJ98_08100 GBK06_08505 SAMN04489748_1563
A0AA45ZQE7	0.000213	2.54957	site-specific DNA-methyltransferase (adenine-specific) (EC 2.1.1.72)	SAMN04489748_1609
A0A151C4M8	0.014551	2.50845	Shikimate 5-dehydrogenase (Shikimate dehydrogenase)	APC1503_1145 CYJ39_03030 DPC6316_1027 DPC6317_1014 GBI83_05700 GBI87_01515 GT999_06205 GUA24_06525 OYT97_07210 SAMN04489748_1729
A0A0A1GMF7	0.011179	2.48962	Acetolactate synthase small subunit (AHAS) (ALS) (EC 2.2.1.6) (Acetohydroxy-acid synthase small subunit)	ilvN APC1464_0294 APC1503_0333 B5U78_04215 CE169_04955 CYJ39_01890 DPC6316_0351 DPC6317_0298 DWV47_05055 DWV59_04385 DWZ73_01955 DXC63_03890 GBC97_10650 GBI83_06385 GBI87_09440 GBJ98_00130 GBK06_00220 GBK08_01065 GT999_00690 GUA24_00695 KSW34_05845 OYT97_07610 SAMN04489748_1094 SCX10_02040
A0A413AHT4	0.012638	2.44711	ABC transporter ATP-binding protein (ATP-binding cassette, subfamily B)	DWV47_06575 SAMN04489748_0063
A0A0A1GPA7	0.015147	2.42697	Amino acid ABC transporter substrate-binding protein (Iron transporter)	APC1464_0157 APC1503_0185 B5U78_04945 CYJ39_01015 DPC6316_0186 DPC6317_0163 DWV59_05200 DWZ73_01025 DXC63_03055 GBB40_01140 GBB63_09455 GBB73_09570 GBC45_05895 GBC97_01780 GBJ98_04425 GBK06_03780 GBK08_01870 GT999_03190 GUA24_03930 OYT97_05945 SAMN04489748_1539 SCX10_02780
A0A413AEQ1	0.000137	2.41068	Dihydroorotate dehydrogenase (quinone) (EC 1.3.5.2)	B5U78_02030 GBB40_03615 GBB63_00405 GBB73_00400 SAMN04489748_1011
A0AA45ZNZ1	0.024708	2.40077	Endolytic murein transglycosylase (EC 4.2.2.29) (Peptidoglycan lytic transglycosylase) (Peptidoglycan polymerization terminase)	mltG SAMN04489748_0732
A0A0A1GS59	0.000123	2.38292	Phosphoribosylformylglycinamidine cyclo-ligase (EC 6.3.3.1) (AIR synthase) (AIRS) (Phosphoribosyl-aminoimidazole synthetase)	purM APC1464_0477 B5U78_01555 CYJ39_09875 DPC6317_0515 DWV47_07590 DWV59_02135 DXC63_00120 GBB65_03235 GBC43_03095 GBC45_03915 GBI83_01235 GBI87_00280 GBJ98_01060 GBK06_01150 SAMN04489748_0467
A0AA45V9K9	0.001806	2.37287	4-hydroxy-3-methylbut-2-enyl diphosphate reductase (HMBPP reductase) (EC 1.17.7.4)	ispH SAMN04489748_1867
A0A0A1GTF1	0.031847	2.35082	Protein-export membrane protein SecG	secG APC1461_1047 APC1464_0906 APC1503_1140 B5U78_05565 CE169_07775 CWE05_07100 CYJ39_03005 DPC6316_1022 DPC6317_1009 DWV47_01535 DWV59_07790 DWZ73_04835 DXC63_08030 GBB40_06520 GBB63_06180 GBB65_05925 GBB73_05815 GBC43_07185 GBC97_08925 GBI83_05675 GBI87_01540 GBJ98_03465 GBK06_04465 GBK08_09035 GT999_06230 GUA24_06550 KSW34_02405 RS864_09740 SAMN04489748_1724 SCX10_07770
A0A075NHY7	0.034646	2.31523	DNA-binding protein HB1 (DNA-binding protein HU) (HU family DNA-binding protein) (Integration host factor)	APC1461_1488 APC1464_1334 APC1503_1555 B5U78_03070 CE169_03775 CWE05_02020 CYJ39_09685 DPC6316_1446 DPC6317_1470 DWV47_08500 DWV59_08120 DWZ73_07085 DXC63_04195 GBB40_05565 GBB63_07600 GBB65_00865 GBB73_07775 GBC43_01125 GBC45_01995 GBC97_04175 GBI83_00325 GBI87_03775 GBJ98_02025 GBK06_02525 GBK08_04340 GS08_07740 GT999_02680 GUA24_02690 KSW34_00625 OYT97_00120 RS864_04585 SAMN04489748_0032 SCX10…
A0AA45V5C6	0.028913	2.27494	ABC-2 type transport system ATP-binding protein	SAMN04489748_0381 SAMN04489748_1197
A0A1D7MTZ4	0.001373	2.23965	Membrane protease subunit, stomatin/prohibitin family, contains C-terminal Zn-ribbon domain (SPFH domain-containing protein)	B5U78_00370 DPC6316_0877 SAMN04489748_0694
A0A133LSS9	0.00492	2.23738	Amino acid ABC transporter ATP-binding protein	APC1464_1242 CYJ39_06175 DPC6316_1350 GBB65_01340 GBC43_01600 GBC97_07460 GBK08_07570 SAMN04489748_2001
A0AA45ZNW3	0.016258	2.21447	Bifunctional protein GlmU [Includes: UDP-N-acetylglucosamine pyrophosphorylase (EC 2.7.7.23) (N-acetylglucosamine-1-phosphate uridyltransferase); Glucosamine-1-phosphate N-acetyltransferase (EC 2.3.1.157)]	glmU SAMN04489748_0633
A0AA45ZR85	0.017527	2.19073	CobB/CobQ-like glutamine amidotransferase domain-containing protein	SAMN04489748_2105
A0A0A1GQZ6	0.010609	2.15017	Aspartokinase (EC 2.7.2.4)	APC1464_0128 APC1503_0156 B5U78_09510 CE169_08865 CYJ39_00835 DPC6316_0157 DPC6317_0134 DWV47_04150 DWV59_09730 DWZ73_00780 DXC63_01865 GBB40_04510 GBB63_02595 GBB65_06340 GBB73_02945 GBC43_06500 GBC45_06335 GBC97_05775 GBI83_04955 GBI87_08230 GBJ98_04600 GBK06_03955 GBK08_06050 GT999_03025 GUA24_03765 KSW34_09760 OYT97_08320 SAMN04489748_1497 SCX10_02615
A0A269T9H9	0.022551	2.11804	Elongation factor P (EF-P)	efp APC1503_1474 DPC6316_1361 DPC6317_1381 DWV47_08065 DWV59_09180 DXC63_04670 GBC97_07515 GBI83_00765 GBI87_04215 GBK08_07625 GS08_07300 KSW34_00200 RS864_04895 SAMN04489748_2012 SCX10_03675
A0AA45V7L7	0.001528	2.11646	Probable potassium transport system protein Kup	kup SAMN04489748_1221
A0A269T7H1	0.026183	2.03683	ABC transporter ATP-binding protein (ATP-binding cassette domain-containing protein) (Iron complex transport system ATP-binding protein)	CWE05_09410 GBB40_09045 GBB63_09975 GBB73_10090 GS08_04775 SAMN04489748_0785
A0A0A1GM59	0.007378	2.03298	Amidophosphoribosyltransferase (ATase) (EC 2.4.2.14) (Glutamine phosphoribosylpyrophosphate amidotransferase) (GPATase)	purF APC1464_0478 APC1503_0551 B5U78_01550 CE169_04360 DPC6316_0529 DPC6317_0516 DWV47_07585 DWV59_02140 DXC63_00125 GBB40_06685 GBB63_07875 GBB65_03240 GBB73_08050 GBC43_03100 GBC45_03910 GBC97_00725 GBI83_01240 GBI87_00285 GBJ98_01065 GBK06_01155 GBK08_00725 GT999_01270 GUA24_01275 OYT97_01790 SAMN04489748_0468
A0A0A1GUZ5	0.010547	2.03097	dihydrofolate reductase (EC 1.5.1.3)	APC1464_1469 B5U78_02325 DPC6316_1603 DWV47_05980 GBC43_08475 GBC45_04960 GBC97_02010 GBK08_02100 GT999_05140 GUA24_02870 KSW34_07975 OYT97_00840 SAMN04489748_0171 SCX10_05060
A0A0A1GSR3	0.029631	2.00105	Uncharacterized protein	APC1464_1150 B5U78_07495 CE169_07665 CYJ39_07095 DPC6317_1290 DWV47_00145 DWZ73_06305 DXC63_05655 GBB40_08470 GBB63_08295 GBB73_08470 GBC45_07095 GBC97_09285 GBI83_02245 GBI87_02330 GBK08_09560 GT999_04140 GUA24_04875 OYT97_03595 SAMN04489748_1902
A0A0A1GN28	0.021042	1.99215	Phosphoribosylglycinamide synthetase	APC1464_0567 APC1503_0642 DPC6316_0619 DPC6317_0602 KSW34_05295 OYT97_07780 SAMN04489748_0573
A0A1D7MRY9	0.007341	1.97648	DNA-binding transcriptional regulator of sugar metabolism, DeoR/GlpR family (DeoR/GlpR family DNA-binding transcription regulator) (DeoR/GlpR transcriptional regulator)	B5U78_02020 DWV47_10425 DXC63_10560 OYT97_09260 SAMN04489748_1010
A0A413AG00	0.005441	1.97045	UDP-N-acetylmuramate--L-alanine ligase (EC 6.3.2.8) (UDP-N-acetylmuramoyl-L-alanine synthetase)	murC APC1464_1144 SAMN04489748_1896
A0A075NE93	0.017803	1.94705	protein-tyrosine-phosphatase (EC 3.1.3.48)	APC1461_1632 APC1464_1468 APC1503_1706 B5U78_02330 CE169_08320 CYJ39_04670 DPC6317_1623 DWV47_05985 DWV59_00805 DXC63_11205 GBB40_02125 GBB63_06990 GBB65_00100 GBB73_07165 GBC43_08480 GBC45_04955 GBC97_02015 GBI83_07560 GBI87_07865 GBJ98_01715 GBK06_01805 GBK08_02105 GS08_08605 GT999_05145 GUA24_02865 KSW34_07970 OYT97_00835 SAMN04489748_0170 SCX10_05065
A0AA45V7R2	0.008044	1.94393	alpha-galactosidase (EC 3.2.1.22)	SAMN04489748_1296
A0A0M4NDL0	0.000628	1.94337	proton-translocating NAD(P)(+) transhydrogenase (EC 7.1.1.1)	APC1464_0753 APC1503_0835 B5U78_00055 CE169_03970 CYJ39_07880 DPC6316_0938 DPC6317_0835 DWV47_03120 DWV59_03555 DWZ73_08540 DXC63_01595 GBB40_08870 GBB65_02240 GBC43_04510 GBC45_08190 GBC97_03880 GBI83_07140 GBI87_07445 GBJ98_02780 GBK06_03680 GBK08_03980 GT999_03935 GUA24_04670 OYT97_04635 SAMN04489748_0756
A0A2N0SUY6	0.001412	1.93285	Ribosomal-protein-alanine N-acetyltransferase	rimI B5U78_06015 CE169_09140 DPC6316_1126 DWV47_01075 DWZ73_10085 GBC97_06320 GBI83_10415 GBI87_10760 GBJ98_03675 GBK06_09800 GBK08_06385 SAMN04489748_1766
A0A0M4N1C2	0.000444	1.92374	Galactose-1-phosphate uridylyltransferase (Gal-1-P uridylyltransferase) (EC 2.7.7.12) (UDP-glucose--hexose-1-phosphate uridylyltransferase)	galT APC1503_1730 DPC6316_1626 DPC6317_1647 DWV47_05860 DXC63_11080 GBB65_10265 GBC43_05480 SAMN04489748_0196
A0A0M4MPK8	0.00311	1.90638	DNA topoisomerase (ATP-hydrolyzing) (EC 5.6.2.2)	APC1464_1025 B5U78_08045 CYJ39_03600 DPC6316_1149 DPC6317_1172 DWV59_06005 GBB65_05605 GBC43_02110 GBC97_06590 GBJ98_05165 GBK06_03055 GBK08_06700 KSW34_01845 SAMN04489748_1793 SCX10_08955
A0AA45V8A1	0.031133	1.90559	DNA-binding transcriptional regulator, LacI/PurR family	SAMN04489748_1464
A0A0A1GRJ0	0.0189	1.8958	Chorismate synthase (CS) (EC 4.2.3.5) (5-enolpyruvylshikimate-3-phosphate phospholyase)	aroC APC1464_0732 APC1503_0814 B5U78_00170 CE169_03850 DPC6316_0917 DPC6317_0814 DWV59_03670 DWZ73_08655 DXC63_01480 GBB40_08755 GBB63_05300 GBB65_02125 GBB73_05235 GBC43_04395 GBC45_08310 GBC97_03770 GBI83_07025 GBI87_07330 GBJ98_02895 GBK06_03565 GBK08_03870 KSW34_02740 OYT97_04745 SAMN04489748_0734 SCX10_06560
A0AA45V650	0.002738	1.8863	Methylenetetrahydrofolate reductase (EC 1.5.1.54)	SAMN04489748_0812
A0A075NBH2	0.021047	1.88491	2-hydroxyacid dehydrogenase (Phosphoglycerate dehydrogenase) (Hydroxyacid dehydrogenase)	APC1464_1564 APC1503_1801 CE169_01375 CYJ39_04140 DPC6316_1697 DPC6317_1719 DWV47_05485 DWV59_00305 DXC63_10815 GBB40_02675 GBB63_05935 GBB65_07510 GBB73_05565 GBC43_05060 GBC45_09230 GS08_09155 GT999_05405 GUA24_03360 KSW34_06365 OYT97_01325 SAMN04489748_0269 SCX10_07215
A0AA45V8J6	0.00666	1.85381	Glucose-6-phosphate dehydrogenase assembly protein OpcA	SAMN04489748_1551
A0A413AHZ4	0.022373	1.84302	Bifunctional folate synthesis protein [Includes: Dihydroneopterin aldolase (DHNA) (EC 4.1.2.25) (7,8-dihydroneopterin aldolase); 2-amino-4-hydroxy-6-hydroxymethyldihydropteridine pyrophosphokinase (EC 2.7.6.3) (6-hydroxymethyl-7,8-dihydropterin pyrophosphokinase) (PPPK) (7,8-dihydro-6-hydroxymethylpterin pyrophosphokinase) (HPPK)]	SAMN04489748_0147
A0A0A1GTS0	0.001296	1.81394	Acetyltransferase (GNAT family N-acetyltransferase)	APC1464_1059 APC1503_1296 DPC6316_1184 KSW34_01675 OYT97_03160 SAMN04489748_1828
A0A151C5E0	0.01431	1.81059	DNA repair protein RadA	radA B5U78_08895 CE169_05540 CYJ39_04430 DPC6316_1647 DPC6317_1668 DWZ73_05870 DXC63_11665 GBC45_10325 GBI83_10690 GBI87_09945 GT999_04905 GUA24_03105 OYT97_01070 SAMN04489748_0218 SCX10_04830
A0A0M4N3H8	0.004148	1.80909	glyceraldehyde-3-phosphate dehydrogenase (phosphorylating) (EC 1.2.1.12) (NAD-dependent glyceraldehyde-3-phosphate dehydrogenase)	gap APC1464_1096 APC1503_1333 B5U78_07685 CE169_06650 CYJ39_06845 DPC6316_1221 DPC6317_1242 DWV47_00390 DWV59_05645 DWZ73_06555 GBB40_03315 GBB63_01965 GBB65_05245 GBB73_02000 GBC43_02470 GBC45_00090 GBC97_02880 GBI83_02485 GBI87_02570 GBJ98_09305 GBK06_02695 GBK08_02975 GT999_04410 GUA24_05145 OYT97_03345 SAMN04489748_1865 SCX10_04090
A0AA45V7G3	0.022387	1.7917	Rhamnosyltransferase	SAMN04489748_0377 SAMN04489748_1184 SAMN04489748_1193
A0A0A1GMV8	0.019635	1.78985	ABC transporter permease (ABC-type antimicrobial peptide transport system, permease component) (Permease protein of ABC transporter system)	CYJ39_09930 DPC6316_0517 GBB65_03180 GBC43_03040 GT999_01210 GUA24_01215 SAMN04489748_0456 SCX10_00475
A0A0M5LDA3	0.001657	1.78071	Aspartyl/glutamyl-tRNA(Asn/Gln) amidotransferase subunit B (Asp/Glu-ADT subunit B) (EC 6.3.5.-)	gatB APC1464_0209 APC1503_0236 B5U78_04675 CE169_00490 CYJ39_01290 DPC6316_0237 DPC6317_0214 DWV47_04600 DWV59_04925 DWZ73_01300 DXC63_03295 GBB40_00870 GBB63_10135 GBB65_04805 GBB73_10250 GBC43_06155 GBC45_05625 GBC97_01510 GBI83_07825 GBI87_05420 GBK08_01600 GT999_00095 GUA24_00095 KSW34_04555 OYT97_06210 RS864_05390 SAMN04489748_2077
A0A075NC78	0.008005	1.7725	DNA-directed RNA polymerase subunit alpha (RNAP subunit alpha) (EC 2.7.7.6) (RNA polymerase subunit alpha) (Transcriptase subunit alpha)	rpoA APC1464_1527 APC1503_1764 B5U78_08970 CE169_09595 CWE05_06230 CYJ39_04355 DPC6316_1660 DPC6317_1682 DWV47_05670 DWV59_00490 DWZ73_05950 DXC63_11740 GBB40_02460 GBB63_09005 GBB65_07295 GBB73_09265 GBC43_05275 GBC45_10400 GBC97_07060 GBI83_10615 GBI87_09870 GBJ98_01400 GBK06_01490 GBK08_07170 GS08_08965 GT999_05590 GUA24_03175 KSW34_06150 OYT97_01140 RS864_10705 SAMN04489748_0232 SCX10_04760
A0A0A1GRJ6	0.001759	1.77246	CTP synthase (EC 6.3.4.2) (Cytidine 5'-triphosphate synthase) (Cytidine triphosphate synthetase) (CTP synthetase) (CTPS) (UTP--ammonia ligase)	pyrG APC1464_0736 APC1503_0818 B5U78_00145 CE169_03880 CYJ39_07970 DPC6316_0921 DPC6317_0818 DWV47_03210 DWV59_03645 DWZ73_08630 DXC63_01505 GBB40_08780 GBB63_05325 GBB65_02150 GBB73_05260 GBC43_04420 GBC45_08280 GBC97_03790 GBI83_07050 GBI87_07355 GBJ98_02870 GBK06_03590 GBK08_03890 GT999_03845 GUA24_04580 KSW34_02760 OYT97_04725 SAMN04489748_0738 SCX10_06580
A0AA45V4U2	0.027282	1.76128	Uncharacterized Sugar-binding Domain	SAMN04489748_0074
A0A133LHA2	0.018247	1.75368	ABC transporter substrate binding component (ABC transporter substrate-binding protein) (ABC-type transport system, substrate-binding protein)	APC1464_0218 DPC6316_0246 DPC6317_0223 GS08_01385 KSW34_04510 OYT97_06255 SAMN04489748_1175 SCX10_01615
A0A0A1GMT2	0.036772	1.74928	HAD family phosphatase (Hydrolase) (Haloacid dehalogenase superfamily, subfamily IA, variant 3 with third motif having DD or ED)	APC1464_0814 APC1503_0985 B5U78_05080 CYJ39_02265 DPC6316_0798 DPC6317_0914 DWV47_02275 DWV59_03205 DWZ73_04100 DXC63_09435 GBB40_07755 GBB63_07200 GBB65_09740 GBB73_07375 GBC43_09625 GBC45_01705 GBC97_05170 GBI83_10240 GBI87_02060 GBJ98_11010 GBK06_10815 GBK08_05270 GT999_09185 GUA24_09125 OYT97_10350 SAMN04489748_0825 SCX10_09115
A0A133LFA5	0.000127	1.74108	5-methyltetrahydropteroyltriglutamate--homocysteine methyltransferase (EC 2.1.1.14) (Cobalamin-independent methionine synthase) (Methionine synthase, vitamin-B12 independent isozyme)	metE APC1464_0800 APC1503_0970 DPC6316_0784 DPC6317_0900 DXC63_09500 GBB63_10495 GBB73_10610 KSW34_03095 SAMN04489748_0811 SCX10_10460
A0A1D7MSA9	0.027502	1.73429	Dinuclear metal center protein, YbgI/SA1388 family	DPC6316_0709 DPC6317_0698 SAMN04489748_0621
A0A0M5L6J4	0.021205	1.73348	Uracil-DNA glycosylase (UDG) (EC 3.2.2.27)	ung APC1503_1542 B5U78_03140 CYJ39_06585 DWV47_08430 DXC63_04265 GBC45_02065 GT999_02610 GUA24_02620 KSW34_00560 OYT97_00055 SAMN04489748_0019 SCX10_08805
A0A0A1GN68	0.006072	1.72965	Anthranilate synthase component 1 (EC 4.1.3.27)	trpE APC1464_0927 CYJ39_03110 DWV59_07685 GBB40_07490 GBB63_09575 GBB65_05820 GBB73_09690 GBC43_07080 GBC45_01110 GBI83_05780 GBI87_01435 GT999_08025 GUA24_08155 KSW34_02300 OYT97_07130 SAMN04489748_1745 SCX10_07875
A0A0M4MN49	0.00979	1.70796	Cysteine--tRNA ligase (EC 6.1.1.16) (Cysteinyl-tRNA synthetase) (CysRS)	cysS APC1464_0289 CYJ39_01865 DPC6316_0346 DPC6317_0293 DWV47_05030 DWV59_04410 DXC63_03865 GBB40_00245 GBB63_04250 GBB73_02730 GBC45_07320 GBC97_10625 GBI87_09465 GBJ98_00105 GBK06_00195 GBK08_01090 GT999_00665 GUA24_00670 KSW34_05820 OYT97_07635 SAMN04489748_1099 SCX10_02015
A0A413AGU4	0.032614	1.69369	adenosylhomocysteine nucleosidase (EC 3.2.2.9)	mtnN GBC97_01095 GBK08_01185 SAMN04489748_1117
A0A0A1GLX0	0.022911	1.68957	UPF0210 protein APC1503_0462	APC1503_0462 B5U78_02000 CYJ39_10515 DPC6316_0438 DPC6317_0411 DWV47_10405 DWV59_01665 DWZ73_02440 GBI83_08885 GBI87_08960 GT999_04680 GUA24_05420 KSW34_06830 SAMN04489748_1006 SCX10_00065
A0A3E4REL6	0.003205	1.67779	protein-serine/threonine phosphatase (EC 3.1.3.16)	B5U78_08575 GT999_08745 GUA24_08690 SAMN04489748_1411
A0A0A1GSL9	0.005542	1.67469	GMP synthase [glutamine-hydrolyzing] (EC 6.3.5.2) (GMP synthetase) (Glutamine amidotransferase)	guaA APC1464_0642 APC1503_0721 B5U78_00640 CYJ39_08470 DPC6316_0733 DWV47_03685 DWZ73_09135 DXC63_01035 GBB40_01730 GBB63_01175 GBB65_01665 GBB73_01205 GBC43_03935 GBC45_03455 GBC97_03305 GBK08_03400 GT999_03375 GUA24_04115 OYT97_09900 SAMN04489748_0645 SCX10_09200
A0A075NFD6	0.007134	1.66881	Small ribosomal subunit protein uS7	rpsG APC1461_0585 APC1464_0501 APC1503_0574 B5U78_01430 CE169_04485 CWE05_00465 CYJ39_05850 DPC6316_0552 DPC6317_0539 DWV47_07465 DWV59_02260 DXC63_00245 GBB40_06810 GBB63_10900 GBB65_03365 GBB73_10945 GBC43_03225 GBC45_03790 GBC97_00605 GBI83_01360 GBI87_00405 GBJ98_09755 GBK06_04680 GBK08_00605 GS08_03095 GT999_01395 GUA24_01395 KSW34_05645 OYT97_01675 RS864_08385 SAMN04489748_0492 SCX10_00650
A0A075N8S8	0.001222	1.66668	N5-carboxyaminoimidazole ribonucleotide synthase (N5-CAIR synthase) (EC 6.3.4.18) (5-(carboxyamino)imidazole ribonucleotide synthetase)	purK APC1464_0470 APC1503_0543 B5U78_01590 CYJ39_09910 DPC6316_0521 DPC6317_0508 DWZ73_02865 DXC63_00085 GBB40_06645 GBB63_07835 GBB65_03200 GBB73_08010 GBC43_03060 GS08_02915 SAMN04489748_0460 SCX10_00495
A0AA45ZPH3	0.033693	1.65276	Phosphate ABC transporter ATP-binding protein, PhoT family	SAMN04489748_1111
A0A1V8QT08	0.011732	1.64954	NAD(P) transhydrogenase subunit beta (EC 7.1.1.1) (Nicotinamide nucleotide transhydrogenase subunit beta)	APC1464_0755 CE169_03980 CYJ39_07870 DPC6316_0940 DWV47_03110 DXC63_01605 GBB40_08880 GBB63_05425 GBB73_05360 GBC45_08180 GBC97_03890 GBI83_07150 GBI87_07455 GBJ98_02770 GBK06_03690 GBK08_03990 GT999_03945 GUA24_04680 OYT97_04625 SAMN04489748_0758
A0AA45ZPE0	0.025457	1.64216	Glycosyltransferase involved in cell wall bisynthesis	SAMN04489748_1040
A0A0A1GR76	0.026039	1.64034	Bifunctional protein FolD [Includes: Methylenetetrahydrofolate dehydrogenase (EC 1.5.1.5); Methenyltetrahydrofolate cyclohydrolase (EC 3.5.4.9)]	folD APC1464_0604 APC1503_0681 B5U78_00875 CE169_01335 CYJ39_05305 DPC6316_0656 DPC6317_0638 DWV59_02790 DWZ73_03575 DXC63_00805 GBB40_01450 GBB63_00935 GBB65_03895 GBB73_00930 GBC43_03755 GBC45_03230 GBC97_00085 GBI83_01890 GBI87_00935 GBJ98_07720 GBK06_06405 GBK08_00085 GT999_09275 GUA24_09150 KSW34_05105 OYT97_07970 SAMN04489748_0611 SCX10_01265
A0A2U0BKX6	0.013802	1.63339	Leucine--tRNA ligase (EC 6.1.1.4) (Leucyl-tRNA synthetase) (LeuRS)	leuS DWV59_06085 DXC63_07745 GBI83_10445 GBI87_10790 SAMN04489748_1773
A0A0A1GQ67	0.001024	1.62645	Signal recognition particle protein (EC 3.6.5.4) (Fifty-four homolog)	ffh APC1464_0287 APC1503_0322 B5U78_04255 CE169_04995 CYJ39_01850 DPC6317_0291 DWV47_05015 DWV59_04425 DXC63_03850 GBB40_00260 GBB63_04265 GBB73_02715 GBC45_07335 GBI83_06425 GBI87_09480 GBJ98_00090 GBK06_00180 GT999_00655 GUA24_00660 SAMN04489748_1101
A0A0M4N2I1	0.015765	1.62056	Glycosyl transferase (Glycosyltransferase (EC 2.4.-.-)) (Glycosyltransferase involved in cell wall bisynthesis)	B5U78_01460 CE169_04455 DPC6317_0534 DWV47_07495 DWV59_02230 DXC63_00215 GBI83_01330 GBI87_00375 KSW34_08835 OYT97_01700 SAMN04489748_0486 SCX10_00625
A0A0A1GPE7	0.000524	1.61957	FAD-dependent oxidoreductase (Protoporphyrinogen oxidase)	APC1464_0213 APC1503_0240 B5U78_04650 CE169_00515 DPC6316_0241 DPC6317_0218 DWV47_04620 DWZ73_01320 DXC63_03315 GBB40_00845 GBB63_10110 GBB65_04780 GBB73_10225 GBC43_06130 GBC45_05600 GBI83_07850 GBI87_05395 GBJ98_04305 GBK06_06635 KSW34_04535 OYT97_06230 SAMN04489748_2073 SCX10_01590
A0A0M3TJC0	0.010676	1.61871	DUF5701 family protein	APC1464_0131 APC1503_0159 DPC6316_0160 DPC6317_0137 KSW34_09745 OYT97_08305 SAMN04489748_1500 SCX10_02630
A0A0M3TJK5	0.00136	1.61731	Cystathionine gamma-lyase (Cystathionine gamma-synthase (EC 2.5.1.48))	APC1464_0445 APC1503_0517 DPC6316_0493 DPC6317_0467 DWV59_01955 GBB40_09585 GBB63_10365 GBB73_10480 GBJ98_00890 GBK06_00980 GT999_01095 GUA24_01100 KSW34_10465 SAMN04489748_0432
A0A0M4N1B4	0.016571	1.61591	2,3-bisphosphoglycerate-dependent phosphoglycerate mutase (BPG-dependent PGAM) (PGAM) (Phosphoglyceromutase) (dPGM) (EC 5.4.2.11)	gpmA APC1464_1480 APC1503_1718 B5U78_02270 CE169_06095 CWE05_06485 CYJ39_04610 DPC6316_1614 DPC6317_1635 DWV47_05925 DWV59_00745 DWZ73_05690 DXC63_11145 GBB40_02185 GBB63_06930 GBB65_00040 GBB73_07105 GBC43_08420 GBC45_05015 GBC97_01955 GBI83_07620 GBI87_07925 GBJ98_01655 GBK06_01745 GBK08_02045 GS08_08665 GT999_05085 GUA24_02925 KSW34_08030 OYT97_00895 RS864_05965 SAMN04489748_0183 SCX10_05005
A0A151C2Y6	0.013933	1.61103	Hydrolase (Zinc-dependent metalloprotease)	CE169_03200 DWV47_07915 DWZ73_07650 DXC63_04815 GBB65_01430 GBC43_01690 GBI83_00910 GBI87_04360 GBJ98_07390 GBK06_07985 SAMN04489748_1985
A0A075N8D6	0.021082	1.5962	Beta sliding clamp	dnaN APC1461_0003 APC1464_0003 APC1503_0003 B5U78_08265 CE169_02325 CWE05_08410 CYJ39_00065 DPC6316_0003 DPC6317_0003 DWV47_09450 DWV59_07315 DWZ73_10375 DXC63_02645 GBB40_05955 GBB63_04070 GBB65_08115 GBB73_04425 GBC43_10010 GBC45_06540 GBI83_04140 GBI87_05835 GBJ98_06715 GBK06_07865 GS08_00010 GT999_07355 GUA24_07440 OYT97_02610 SAMN04489748_1347 SCX10_06900
A0AA45ZPQ6	0.015629	1.58292	Glycosyltransferase	SAMN04489748_1183
A0A151C4Z9	0.033543	1.58231	Lactaldehyde reductase (EC 1.1.1.77)	fucO APC1464_1461 APC1503_1700 B5U78_02385 CYJ39_04720 DPC6316_1594 DPC6317_1616 DWV47_06035 DWZ73_05575 DXC63_08605 GBB40_02070 GBB63_07045 GBB65_00150 GBB73_07220 GBC43_08535 GBC45_04905 GBJ98_01765 GBK06_01855 OYT97_00790 SAMN04489748_0160
A0A0A1GUY1	0.019664	1.56192	Glucokinase (EC 2.7.1.2) (Glucose kinase)	APC1464_1444 APC1503_1683 B5U78_02475 CE169_10050 CYJ39_04810 DPC6316_1577 DPC6317_1600 DWV59_00945 DXC63_08695 GBB40_10120 GBB63_07135 GBB65_00240 GBB73_07310 GBC43_08625 GBC97_02155 GBI83_07420 GBI87_07725 GBJ98_01855 GBK06_01945 GBK08_02245 GT999_05690 OYT97_00705 SAMN04489748_0141
A0AA45ZQK8	0.004033	1.55944	UPF0042 nucleotide-binding protein	SAMN04489748_1728
A0A0M4NNS2	0.022081	1.54828	Homoserine O-acetyltransferase (HAT) (EC 2.3.1.31) (Homoserine transacetylase) (HTA)	metA metAA B5U78_04580 CE169_00585 CYJ39_01520 DWZ73_01530 GBB65_04590 GBC43_05940 GBC45_05240 GBI83_08215 GBI87_04910 GBJ98_03950 GBK06_06995 KSW34_04175 SAMN04489748_1166
A0A1D7MUN0	0.001808	1.54031	Aspartate--tRNA(Asp/Asn) ligase (EC 6.1.1.23) (Aspartyl-tRNA synthetase) (AspRS) (Non-discriminating aspartyl-tRNA synthetase) (ND-AspRS)	aspS APC1461_1452 APC1464_1303 B5U78_03250 CWE05_01860 CYJ39_06490 DWZ73_07250 GBB65_01030 GBC43_01290 GBI83_00490 GBI87_03940 GBJ98_02190 GBK06_02360 GT999_02515 GUA24_02525 SAMN04489748_2066
A0AA45V959	0.008835	1.53532	Phosphoglycerate kinase (EC 2.7.2.3)	pgk SAMN04489748_1726
A0AA45ZQ21	0.023588	1.53207	Queuine tRNA-ribosyltransferase (EC 2.4.2.29) (Guanine insertion enzyme) (tRNA-guanine transglycosylase)	tgt SAMN04489748_1433
A0AA45ZPD9	0.001684	1.52751	DNA-directed RNA polymerase subunit beta' (RNAP subunit beta') (EC 2.7.7.6) (RNA polymerase subunit beta') (Transcriptase subunit beta')	rpoC SAMN04489748_1001
A0A0A1GPE2	0.034468	1.52665	Glutamyl-tRNA(Gln) amidotransferase subunit A (Glu-ADT subunit A) (EC 6.3.5.7)	gatA APC1464_0208 APC1503_0235 CE169_00485 DWV47_04595 DWV59_04930 DXC63_03290 GBB40_00875 GBB63_10140 GBB65_04810 GBB73_10255 GBC45_05630 GBC97_01515 GBJ98_04335 GBK06_06605 GBK08_01605 GT999_00090 GUA24_00090 KSW34_04560 OYT97_06205 SAMN04489748_2078 SCX10_01565
A0A0M4N284	0.009942	1.518	Phosphoribosylaminoimidazole-succinocarboxamide synthase (EC 6.3.2.6) (SAICAR synthetase)	purC APC1464_0494 APC1503_0567 B5U78_01470 CE169_04445 CYJ39_09790 DPC6316_0546 DPC6317_0532 DWV47_07505 DWV59_02220 DWZ73_02985 DXC63_00205 GBB40_06765 GBB63_07955 GBB65_03325 GBB73_08130 GBC43_03185 GBC45_03830 GBC97_00645 GBI83_01320 GBI87_00365 GBJ98_01145 GBK06_01235 GBK08_00645 GS08_03055 GT999_01350 GUA24_01355 KSW34_08845 OYT97_01710 SAMN04489748_0484 SCX10_00615
A0AA45ZNL4	4.41e-05	1.51073	Fatty acid synthase, bacterial type	SAMN04489748_0312
A0A1D7MU26	0.010314	0.664389	Cell division protein FtsZ	ftsZ APC1503_1422 B5U78_03810 CE169_08165 CWE05_01390 CYJ39_05935 GBB40_03980 GBB63_03335 GBB65_01580 GBB73_03685 GBC43_01840 GBC45_02705 GBJ98_07535 GBK06_08130 SAMN04489748_1958
A0A0A1GRR4	0.031106	0.662755	ADP-dependent (S)-NAD(P)H-hydrate dehydratase (EC 4.2.1.136) (ADP-dependent NAD(P)HX dehydratase)	nnrD APC1464_0815 APC1503_0986 CYJ39_02270 DPC6316_0799 DPC6317_0915 DWV47_02270 DWV59_03200 DWZ73_04105 DXC63_09430 GBB40_07760 GBB63_07205 GBB65_09735 GBB73_07380 GBC43_09630 GBC45_01700 GBC97_05175 GBJ98_11005 GBK06_10810 GBK08_05275 GT999_09180 GUA24_09120 KSW34_03170 OYT97_10345 SAMN04489748_0826 SCX10_09110
A0A075NE91	0.033693	0.66188	ABC transporter (ABC1 family protein kinase) (AarF/ABC1/UbiB kinase family protein) (AarF/UbiB family protein) (Ubiquinone biosynthesis protein)	APC1503_0211 B5U78_04810 CYJ39_01150 DPC6316_0212 DPC6317_0189 DWV47_04460 DWZ73_01160 GBB40_01005 GBB63_08895 GBB65_06025 GBB73_09155 GBC45_05760 GBC97_01645 GBJ98_08085 GBK06_08490 GBK08_01735 GS08_01225 GT999_03325 GUA24_04065 OYT97_06080 SAMN04489748_1566 SAMN04489748_1573 SAMN04489748_2103 SCX10_02915
A0A0M4N4F5	0.00059	0.659513	Large ribosomal subunit protein uL2	rplB APC1464_1550 APC1503_1787 B5U78_09085 CE169_08965 CYJ39_04240 DPC6316_1683 DPC6317_1705 DWV47_05555 DWV59_00375 DWZ73_06065 DXC63_10745 GBB40_02575 GBB63_06035 GBB65_07410 GBB73_05665 GBC43_05160 GBC45_10785 GBI83_09170 GBI87_09750 GBJ98_01285 GBK06_01375 GT999_05475 GUA24_03290 KSW34_06265 OYT97_01255 SAMN04489748_0255 SCX10_04645
A0AA45ZQ20	0.026231	0.656611	Serine protease PepD	SAMN04489748_1434
A0A075NCL3	0.014604	0.654453	L-threonylcarbamoyladenylate synthase (EC 2.7.7.87) (L-threonylcarbamoyladenylate synthase)	APC1464_1411 APC1503_1651 B5U78_02635 CE169_05930 CYJ39_04970 DPC6316_1546 DWV47_06295 DWZ73_05290 DXC63_08850 GBB40_08635 GBB63_08725 GBB65_00440 GBB73_08985 GBC43_00665 GBC45_04655 GBC97_02345 GBJ98_05620 GBK06_05475 GBK08_02440 GS08_08205 KSW34_01050 OYT97_00515 RS864_04095 SAMN04489748_0110 SCX10_05505
A0AA45V8B5	0.000985	0.65166	2-isopropylmalate synthase (EC 2.3.3.13) (Alpha-IPM synthase) (Alpha-isopropylmalate synthase)	leuA SAMN04489748_1504
A0A075NJD7	0.031982	0.645266	protein acetyllysine N-acetyltransferase (EC 2.3.1.286)	APC1464_1776 APC1503_1970 CE169_10805 CYJ39_10710 DPC6316_1877 DWV47_09805 DWV59_07000 DXC63_02970 GBB40_10135 GBB63_10975 GBB65_07710 GBB73_11025 GBC43_07260 GBC45_09405 GBC97_09435 GBI83_10880 GBI87_05540 GBJ98_07995 GBK06_07205 GBK08_09320 GS08_10300 GT999_07160 GUA24_07245 KSW34_09995 SAMN04489748_1280 SCX10_07165
A0A0A1GP34	0.014556	0.638218	Peptide methionine sulfoxide reductase MsrA (Protein-methionine-S-oxide reductase) (EC 1.8.4.11) (Peptide-methionine (S)-S-oxide reductase) (Peptide Met(O) reductase)	msrB msrA DPC6317_0063 OYT97_02945 SAMN04489748_1424
A0A075N800	0.025548	0.637593	ATP synthase subunit b (ATP synthase F(0) sector subunit b) (ATPase subunit I) (F-type ATPase subunit b) (F-ATPase subunit b)	atpF APC1464_0230 APC1503_0257 B5U78_04560 CE169_00605 CYJ39_01540 DPC6316_0287 DPC6317_0235 DWV47_04710 DWV59_04810 DWZ73_01550 GBB40_00620 GBB63_09350 GBB65_04570 GBB73_02355 GBC43_05920 GBC45_05220 GBC97_01385 GBI83_08235 GBI87_04890 GBJ98_03930 GBK06_07015 GBK08_01475 GS08_01445 GT999_00355 GUA24_00360 KSW34_04160 OYT97_06440 SAMN04489748_1162 SCX10_01680
A0A2I1IZR5	0.007006	0.636101	Aminotransferase (EC 2.6.1.-)	APC1503_1850 CYJ39_07330 DPC6316_1749 DWV59_06965 DWZ73_08470 GBB40_06920 GBB63_05500 GBB65_10750 GBB73_06565 GBC43_10510 GBC45_07615 GBI83_03910 GBI87_03655 GT999_06725 GUA24_07045 OYT97_09490 SAMN04489748_0329
A0A075NBI7	0.019442	0.633953	Large ribosomal subunit protein uL10	rplJ APC1461_1749 APC1464_1584 APC1503_1822 B5U78_09305 CE169_01510 CWE05_05920 CYJ39_04020 DPC6316_1717 DPC6317_1739 DWV47_05340 DWV59_00160 DWZ73_09560 DXC63_10960 GBB40_02795 GBB63_05815 GBB65_07635 GBB73_05445 GBC43_04940 GBC45_09350 GBC97_06755 GBI83_09360 GBI87_09560 GBJ98_08630 GBK06_08830 GBK08_06865 GS08_09280 GT999_05285 GUA24_03480 KSW34_06485 OYT97_09065 RS864_11035 SAMN04489748_0293 …
A0AA45V7U7	0.005319	0.630581	Potassium and/or sodium efflux P-type ATPase	SAMN04489748_1304
A0AA45V825	0.008492	0.630462	Cell elongation-specific peptidoglycan D,D-transpeptidase	SAMN04489748_1409
A0A0M4MPD5	0.018754	0.629947	Orotidine-5'-phosphate decarboxylase (EC 4.1.1.23)	pyrF APC1464_1249 APC1503_1470 B5U78_03540 CE169_03325 CYJ39_06210 DPC6316_1357 DWV47_08045 DWV59_09160 DWZ73_07525 DXC63_04690 GBB40_04250 GBB63_03065 GBB73_03415 GBC45_02430 GBI83_00785 GBI87_04235 GBJ98_02480 GBK06_02070 GT999_02235 GUA24_02240 KSW34_00180 OYT97_04080 SAMN04489748_2008 SCX10_03655
A0A0M3TK27	0.003519	0.629598	Phosphotransferase (Phosphotransferase enzyme family protein)	DWV59_09040 GBI83_00900 GBI87_04350 SAMN04489748_1987
A0A151C2W9	0.017799	0.625895	Patatin family protein (Phospholipase)	APC1464_1234 DPC6316_1342 KSW34_00100 SAMN04489748_1993
A0A0A1GPS4	0.004422	0.618499	Glutamate--tRNA ligase (EC 6.1.1.17) (Glutamyl-tRNA synthetase) (GluRS)	gltX APC1464_0151 APC1503_0179 CE169_09735 CYJ39_00960 DPC6316_0180 DWV47_04270 DWV59_05255 DWZ73_00905 GBB40_10050 GBB63_11350 GBB65_06215 GBB73_11315 GBC43_06625 GBC45_06455 GBC97_05655 GBI83_05075 GBI87_08350 GBK08_06170 GT999_03140 GUA24_03880 OYT97_08200 SAMN04489748_1522 SCX10_02735
A0AA45V5V0	0.023122	0.617034	ATP-dependent Clp protease proteolytic subunit (EC 3.4.21.92) (Endopeptidase Clp)	clpP SAMN04489748_0663
A0A0A1GNG5	2.49e-05	0.615914	Fe-S cluster assembly protein SufB (FeS assembly protein SufB) (Iron-regulated ABC transporter membrane component SufB)	sufB APC1464_0738 APC1503_0820 CE169_03890 CYJ39_07960 DPC6316_0923 DPC6317_0820 DWV47_03200 DWV59_03635 DWZ73_08620 DXC63_01515 GBB40_08790 GBB63_05335 GBB65_02160 GBB73_05270 GBC43_04430 GBC45_08270 GBC97_03800 GBI83_07060 GBI87_07365 GBJ98_02860 GBK06_03600 GBK08_03900 SAMN04489748_0740 SCX10_06590
A0A075N7E4	0.007213	0.61518	ATP synthase gamma chain (ATP synthase F1 sector gamma subunit) (F-ATPase gamma subunit)	atpG APC1464_0233 B5U78_04545 CE169_00620 CYJ39_01555 DPC6316_0290 DPC6317_0238 DWV47_04725 DWZ73_01565 GBB65_04555 GBC43_05905 GBC45_05205 GBC97_01370 GBI83_08250 GBI87_04875 GBJ98_03915 GBK06_07030 GBK08_01460 GS08_01460 GT999_00370 GUA24_00375 KSW34_04145 OYT97_06455 SAMN04489748_1159 SCX10_01695
A0A0A1GRH4	0.002119	0.609489	Succinate--CoA ligase [ADP-forming] subunit beta (EC 6.2.1.5) (Succinyl-CoA synthetase subunit beta) (SCS-beta)	sucC APC1464_0884 B5U78_05435 CYJ39_02580 DPC6316_1000 DPC6317_0987 DWV47_01935 DWV59_07920 DXC63_08425 GBB40_02945 GBB63_10555 GBB73_10725 GBC43_00335 GBC45_01345 GBC97_05550 GBJ98_03335 GBK06_04335 GBK08_05650 GT999_06360 GUA24_06680 KSW34_02535 OYT97_10670 SAMN04489748_1697
A0A0A1GRV4	0.013112	0.607355	Oligopeptidase B Serine peptidase. MEROPS family S09A (Prolyl oligopeptidase family serine peptidase) (Protease) (S9 family peptidase)	APC1503_0450 B5U78_02060 DPC6316_0427 DPC6317_0400 DWV47_10465 DXC63_10600 GBB40_03585 GBB63_00375 GBB73_00370 GBI83_08825 GBI87_08900 GBJ98_00545 GBK06_00635 GT999_04625 GUA24_05365 OYT97_09225 SAMN04489748_1017
A0AA45ZPJ3	0.001679	0.607096	Thioredoxin	SAMN04489748_1152
A0AA45V7T9	0.00038	0.605837	Carbohydrate ABC transporter ATP-binding protein, CUT1 family	SAMN04489748_1313
A0A0A1GMU5	0.030014	0.603494	S-ribosylhomocysteine lyase (EC 4.4.1.21) (AI-2 synthesis protein) (Autoinducer-2 production protein LuxS)	luxS APC1464_0448 APC1503_0520 DPC6316_0496 DWV59_01970 DXC63_10195 GBB40_09570 GBB63_10380 GBB65_03080 GBB73_10495 GBC43_02940 GBC97_00885 GBI83_11000 GBI87_00115 GBJ98_00905 GBK06_00995 GBK08_00885 GT999_01110 GUA24_01115 OYT97_02030 SAMN04489748_0435
A0AA45V5V7	0.026472	0.599618	ABC transport system ATP-binding protein	SAMN04489748_0678
A0A269T6C7	3.41e-05	0.597409	Chaperone protein ClpB	clpB B5U78_10070 DPC6316_1785 DWV59_06760 DXC63_07465 GBC97_08130 GBK08_08180 OYT97_09670 SAMN04489748_0364
A0A1V8RES6	0.005541	0.593492	Glycogen synthase (Glycosyltransferase)	glgA APC1461_0919 CE169_10550 CWE05_09415 DPC6316_0965 GT999_08325 GUA24_08405 SAMN04489748_0784
A0A075N7W2	0.017131	0.589847	Phasin family protein	APC1461_0228 APC1464_0182 APC1503_0210 DPC6316_0211 DPC6317_0188 GS08_01220 KSW34_04690 OYT97_06075 SAMN04489748_1565 SAMN04489748_1574 SAMN04489748_2104 SCX10_02910
A0A0A1GPN6	0.005859	0.587911	Protein GrpE (HSP-70 cofactor)	grpE APC1464_0107 APC1503_0129 B5U78_09660 CE169_09390 CYJ39_00715 DPC6316_0135 GBB40_04660 GBB63_02745 GBB65_06465 GBB73_03095 GBC43_06375 GBC97_05900 GBI83_04830 GBI87_08105 GBK08_05925 GT999_02880 GUA24_03620 OYT97_08430 SAMN04489748_1474 SCX10_02470
A0A0A1GP70	0.036286	0.586512	Chaperone protein DnaJ (Molecular chaperone DnaJ)	APC1464_0108 B5U78_09655 CYJ39_00720 DPC6317_0113 DWV47_04030 GBB65_06460 GBC43_06380 GBI83_04835 GBI87_08110 GT999_02885 GUA24_03625 SAMN04489748_1475
A0A0A1GSC3	0.002051	0.585553	Uncharacterized protein	SAMN04489748_0555
A0A0A1GQC9	0.037034	0.580187	ROK family protein (ROK family transcriptional regulator) (Sugar kinase of the NBD/HSP70 family, may contain an N-terminal HTH domain) (Xylose repressor)	B5U78_02575 CE169_05990 CYJ39_04910 DPC6317_1568 DXC63_08790 GBB65_00380 GBC43_00605 GBC45_04715 GBC97_02290 GBI83_07320 GBI87_07625 GBJ98_05560 GBK06_05415 GBK08_02380 GT999_05830 GUA24_06160 OYT97_00570 SAMN04489748_0121
A0A075NAC1	0.0003	0.579554	Inorganic pyrophosphatase (EC 3.6.1.1) (Pyrophosphate phospho-hydrolase) (PPase)	ppa APC1464_0223 APC1503_0250 B5U78_04600 CE169_00565 CYJ39_01365 DPC6316_0251 DPC6317_0228 DWV47_04670 DWV59_04850 DWZ73_01370 DXC63_03365 GBB40_00795 GBB63_11140 GBB65_04730 GBB73_11185 GBC43_06080 GBC45_05550 GBI83_07900 GBI87_05345 GBJ98_04255 GBK06_06685 GS08_01410 GT999_00165 GUA24_00165 OYT97_06280 SAMN04489748_1170 SCX10_01640
A0A0M5LBK3	0.002536	0.572141	Uncharacterized protein	SAMN04489748_1121
A0AA45V9N2	0.001401	0.570439	Fructokinase	SAMN04489748_1888
A0A0M4N1I3	0.018068	0.567609	Large ribosomal subunit protein bL33	rpmG APC1461_1737 APC1464_1572 APC1503_1810 DPC6316_1705 DPC6317_1727 GS08_09200 KSW34_06410 OYT97_08990 RS864_10960 SAMN04489748_0278 SCX10_07260
A0A075NE97	0.010842	0.566083	Small ribosomal subunit protein bS6	rpsF APC1461_0240 APC1464_0194 APC1503_0222 B5U78_04750 CE169_00405 CWE05_08925 CYJ39_01215 DPC6316_0223 DPC6317_0200 DWV47_04525 DWV59_05000 DWZ73_01225 DXC63_03220 GBB40_00945 GBB63_08835 GBB65_04880 GBB73_09215 GBC43_06230 GBC45_05700 GBC97_01585 GBI83_07750 GBI87_05495 GBJ98_08030 GBK06_08435 GBK08_01675 GS08_01260 GT999_00020 GUA24_00020 KSW34_04630 OYT97_06135 RS864_01660 SAMN04489748_2092 …
A0A075NBG7	0.034791	0.560656	Small ribosomal subunit protein uS9	rpsI APC1461_1722 APC1464_1559 APC1503_1796 B5U78_09160 CE169_01350 CWE05_06065 CYJ39_04165 DPC6316_1692 DPC6317_1714 DWV47_05510 DWV59_00330 DWZ73_06110 GBB40_02650 GBB63_05960 GBB65_07485 GBB73_05590 GBC43_05085 GBC45_09205 GBC97_06900 GBI83_09215 GBI87_09705 GBJ98_01210 GBK06_01300 GBK08_07010 GS08_09130 GT999_05430 GUA24_03335 KSW34_06340 OYT97_01300 RS864_10895 SAMN04489748_0264 SCX10_07190
A0A6I1DN71	0.022093	0.55901	Glycosyltransferase	GBB40_10405 GBB63_00265 GBB73_00265 SAMN04489748_1038
A0A269T8L8	0.019778	0.55781	Acetyltransferase (GNAT) domain-containing protein (GNAT family N-acetyltransferase (EC 2.3.1.-)) (Peptidoglycan bridge formation protein FemAB)	APC1461_1271 CE169_06705 DXC63_05450 SAMN04489748_1873 SCX10_04050
A0A0A1GQK9	0.007721	0.553691	Peptidyl-prolyl cis-trans isomerase (EC 5.2.1.8)	APC1464_0581 APC1503_0658 CYJ39_05420 DPC6316_0633 DPC6317_0616 DWV47_07030 DWV59_02675 DWZ73_03460 DXC63_00690 GBB40_01335 GBB63_00820 GBB65_03780 GBB73_00815 GBC43_03640 GBC45_03115 GBC97_00200 GBI83_01775 GBI87_00820 GBJ98_07605 GBK06_06520 GBK08_00200 KSW34_05220 OYT97_07855 SAMN04489748_0588 SCX10_01150
A0A0A1GPP2	0.000887	0.553139	Small ribosomal subunit protein uS13	rpsM APC1461_1691 APC1464_1529 APC1503_1766 B5U78_08980 CE169_09605 CWE05_06220 CYJ39_04345 DPC6316_1662 DPC6317_1684 DWV47_05660 DWV59_00480 DWZ73_05960 DXC63_11750 GBB40_02470 GBB63_08995 GBB65_07305 GBB73_09255 GBC43_05265 GBC45_10410 GBC97_07050 GBI83_10605 GBI87_09860 GBJ98_01390 GBK06_01480 GBK08_07160 GT999_05580 GUA24_03185 KSW34_06160 OYT97_01150 RS864_10715 SAMN04489748_0234 SCX10_04750
A0A0A1GUG5	0.001917	0.552293	Universal stress protein	APC1464_1311 APC1503_1532 CE169_03655 CYJ39_06535 DPC6316_1423 DWV47_08380 DWV59_08240 DXC63_04315 GBB40_05685 GBB63_07720 GBB73_07895 GBC97_04295 GBI83_00445 GBI87_03895 GBJ98_02145 GBK06_02405 GBK08_04220 KSW34_00510 SAMN04489748_0008 SCX10_03970
A0A2N0T9R5	0.031791	0.543722	Aspartyl/glutamyl-tRNA(Asn/Gln) amidotransferase subunit C (Asp/Glu-ADT subunit C) (EC 6.3.5.-)	gatC APC1503_0234 DPC6316_0235 DPC6317_0212 SAMN04489748_2079
A0A075NC18	0.014416	0.543339	FeS assembly scaffold apoprotein IscU (IscU protein) (Nitrogen fixation protein NifU) (SUF system NifU family Fe-S cluster assembly protein)	APC1461_0878 APC1464_0742 APC1503_0824 DPC6316_0927 DPC6317_0824 GS08_04570 KSW34_02790 OYT97_04695 RS864_11370 SAMN04489748_0744 SCX10_06610
A0A133LM80	0.024785	0.541278	Flippase GtrA (Transmembrane translocase of bactoprenol-linked glucose) (GtrA family protein)	APC1503_0172 DPC6316_0173 DPC6317_0150 KSW34_09670 SAMN04489748_1515 SCX10_02705
A0A0A1GPU1	0.002854	0.540906	Large ribosomal subunit protein bL12	rplL APC1464_1583 APC1503_1821 B5U78_09300 CE169_01505 CYJ39_04025 DPC6316_1716 DPC6317_1738 DWV47_05345 DWV59_00165 DWZ73_09555 DXC63_10955 GBB40_02790 GBB63_05820 GBB65_07630 GBB73_05450 GBC43_04945 GBC45_09345 GBC97_06760 GBI83_09355 GBI87_09565 GBJ98_08625 GBK06_08825 GBK08_06870 GT999_05290 GUA24_03475 KSW34_06480 OYT97_09060 SAMN04489748_0292 SCX10_07330
A0A0A1GR28	0.009958	0.539842	HIT family protein (Histidine triad (HIT) family protein) (Histidine triad nucleotide-binding protein)	CYJ39_07910 DPC6316_0932 DPC6317_0829 DWV47_03150 DWV59_03585 DXC63_01565 GBB40_08840 GBB63_05385 GBB65_02210 GBB73_05320 GBC43_04480 GBC97_03850 GBI83_07110 GBI87_07415 GBK08_03950 SAMN04489748_0750
A0A0A1GLN8	0.001966	0.537001	ABC transport system ATP-binding protein (ABC transporter ATP-binding protein) (ATP-binding protein of ABC transporter system)	APC1464_0324 APC1503_0365 B5U78_04010 DPC6316_0388 DPC6317_0352 DWV47_05240 DWV59_04215 DWZ73_02130 DXC63_04060 GBB40_00005 GBB63_00145 GBB65_04035 GBB73_00145 GBC43_09515 GBC45_08720 GBC97_09095 GBI83_06175 GBI87_09255 GBJ98_00310 GBK06_00400 GBK08_09190 KSW34_06010 OYT97_07445 SAMN04489748_1061 SCX10_02210
A0A0A1GQT3	0.001564	0.535272	Pyridoxal 5'-phosphate synthase subunit PdxS (PLP synthase subunit PdxS) (EC 4.3.3.6) (Pdx1)	pdxS APC1503_0527 B5U78_01670 CE169_09945 CYJ39_09990 DWV47_07705 DWV59_02020 DWZ73_02785 DXC63_00005 GBB40_09530 GBB63_10420 GBB65_03120 GBB73_10535 GBC43_02980 GBC45_04030 GBC97_00845 GBI83_01120 GBI87_00165 GBJ98_00945 GBK06_01035 GBK08_00845 GT999_01150 GUA24_01155 KSW34_09045 OYT97_01980 SAMN04489748_0443
A0AA45V5B4	0.005522	0.535248	8-oxo-dGTP diphosphatase	SAMN04489748_0357
A0AA45V5D4	0.003204	0.531916	PD-(D/E)XK nuclease superfamily protein	SAMN04489748_0389
A0A0A1GRE1	0.003418	0.529998	Uncharacterized protein	SAMN04489748_1337
A0A0A1GR88	0.001908	0.524128	DNA-binding response regulator (Response regulator transcription factor) (Transcriptional regulator)	APC1464_0220 APC1503_0247 CE169_00550 DWV47_04655 DWV59_04865 GBB40_00810 GBB63_11125 GBB65_04745 GBB73_11170 GBC43_06095 GBC97_01450 GBI83_07885 GBI87_05360 GBJ98_04270 GBK06_06670 GBK08_01540 GT999_00150 GUA24_00150 SAMN04489748_1173
A0A0A1GRJ9	0.000667	0.51733	Nicotinate phosphoribosyltransferase (EC 6.3.4.21)	APC1464_0305 DPC6317_0316 OYT97_07555 SAMN04489748_1083
E5XVP0	0.012625	0.512312	DNA 3'-5' helicase (EC 5.6.2.4)	B5U78_03660 CE169_03205 DWZ73_07645 DXC63_04810 SAMN04489748_1986
A0A2N0SUZ2	0.000145	0.509766	Uncharacterized protein	DPC6316_1185 SAMN04489748_1829
A0A0M3TJT0	0.000694	0.508226	choloylglycine hydrolase (EC 3.5.1.24) (Bile salt hydrolase) (Choloylglycine hydrolase)	bsh APC1503_0972 CE169_10510 CYJ39_02210 DPC6316_0786 DWV47_02330 DWV59_03260 DWZ73_04035 DXC63_09490 GBB40_09915 GBB63_10485 GBB65_09795 GBB73_10600 GBC43_09570 GBC45_01760 GBC97_05115 GBI83_10295 GBI87_02115 GBK08_05215 GT999_09775 GUA24_10360 OYT97_10410 SAMN04489748_0813
A0A075NIS3	0.005679	0.503902	AbrB family transcriptional regulator (Leucine rich repeat variant)	APC1464_1562 APC1503_1799 B5U78_09175 CYJ39_04150 DPC6317_1717 DWV47_05495 DWV59_00315 DWZ73_06125 DXC63_10805 GBB40_02665 GBB63_05945 GBB65_07500 GBB73_05575 GBC43_05070 GBC97_06885 GBI83_09230 GBI87_09690 GBJ98_01195 GBK06_01285 GBK08_06995 GS08_09145 GT999_05415 GUA24_03350 KSW34_06355 OYT97_01315 SAMN04489748_0267 SCX10_07205
A0A0M4MZA4	0.000822	0.501499	Phenylalanine--tRNA ligase alpha subunit (EC 6.1.1.20) (Phenylalanyl-tRNA synthetase alpha subunit) (PheRS)	pheS APC1464_0531 APC1503_0606 DPC6316_0583 DPC6317_0566 SAMN04489748_0536
A0A151C8M2	0.006395	0.496504	DNA recombination protein RmuC	rmuC APC1464_0203 DPC6316_0232 DPC6317_0209 KSW34_04580 SAMN04489748_2082 SCX10_01545
A0A133LPQ6	0.011907	0.493526	Uncharacterized conserved protein, DUF2252 family	APC1464_1168 APC1503_1400 DPC6316_1286 SAMN04489748_1923
A0A2N0SWA3	0.001995	0.492812	4-hydroxy-tetrahydrodipicolinate synthase (HTPA synthase) (EC 4.3.3.7)	dapA DPC6316_0456 SAMN04489748_0393
A0A0A1GPX3	0.002725	0.492705	Large ribosomal subunit protein bL21	rplU APC1464_1665 APC1503_1854 B5U78_10745 CE169_11090 CYJ39_07350 DPC6316_1753 DPC6317_1775 DWV47_08640 DWV59_06945 DWZ73_08450 DXC63_07650 GBB40_06940 GBB63_05520 GBB65_10730 GBB73_06585 GBC43_10490 GBC45_07635 GBC97_11015 GBI83_03890 GBI87_03635 GBJ98_06310 GBK06_06165 GBK08_11070 GT999_06705 GUA24_07025 KSW34_07590 OYT97_09510 SAMN04489748_0333 SCX10_02965
A0A0A1GPG6	0.007606	0.489957	UDP-N-acetylmuramoylalanine--D-glutamate ligase (EC 6.3.2.9) (D-glutamic acid-adding enzyme) (UDP-N-acetylmuramoyl-L-alanyl-D-glutamate synthetase)	murD APC1464_1147 B5U78_07510 DWV47_00160 DWZ73_06320 KSW34_08345 SAMN04489748_1899 SCX10_08620
A0A075NIQ9	0.001337	0.488198	Large ribosomal subunit protein uL22	rplV APC1461_1710 APC1464_1548 APC1503_1785 B5U78_09075 CE169_08955 CWE05_06125 CYJ39_04250 DPC6316_1681 DPC6317_1703 DWV47_05565 DWV59_00385 DWZ73_06055 DXC63_10735 GBB40_02565 GBB63_06045 GBB65_07400 GBB73_05675 GBC43_05170 GBC45_10775 GBC97_06955 GBI83_09160 GBI87_09760 GBJ98_01295 GBK06_01385 GBK08_07065 GS08_09070 GT999_05485 GUA24_03280 KSW34_06255 OYT97_01245 RS864_10810 SAMN04489748_0253 …
A0A075NAM7	0.008592	0.48658	DUF3039 domain-containing protein	APC1461_0357 APC1464_0301 CE169_04920 CWE05_07810 CYJ39_01925 DWV47_05090 DWV59_04350 DWZ73_01990 DXC63_03925 GBC45_07260 GBI87_09405 GBJ98_00165 GBK06_00255 GS08_01985 GT999_00725 GUA24_00730 KSW34_05880 OYT97_07575 RS864_10340 SAMN04489748_1087 SCX10_02075
A0A0A1GP25	0.012738	0.485976	Cell wall integrity and stress response protein 1 (LytR C-terminal domain-containing protein) (LytR cell envelope-related transcriptional attenuator) (LytR family transcriptional regulator)	APC1464_1320 APC1503_1541 B5U78_03145 CE169_03700 CYJ39_06580 DPC6316_1432 DWV47_08425 DWV59_08195 DWZ73_07160 DXC63_04270 GBB40_05640 GBB63_07675 GBB73_07850 GBC45_02070 GBC97_04250 GBI83_00400 GBI87_03850 GBJ98_02100 GBK06_02450 GBK08_04265 GT999_02605 GUA24_02615 KSW34_00555 SAMN04489748_0018 SCX10_08810
A0A0A1GT06	0.011134	0.484607	Iron-sulfur cluster carrier protein	APC1464_1267 APC1503_1488 B5U78_03435 CE169_10280 CYJ39_06300 DPC6316_1376 DPC6317_1396 DWZ73_07435 DXC63_04585 GBC45_02340 GBC97_10570 GBI83_00675 GBI87_04125 GBK08_10670 GT999_02330 GUA24_02340 OYT97_03995 SAMN04489748_2028
A0AA45V5F4	0.002487	0.480919	Cystathionine beta-synthase	SAMN04489748_0431
A0A075NBD4	0.029453	0.473917	Cold shock domain-containing protein (Cold shock protein) (Cold-shock DNA-binding protein family)	APC1464_1313 APC1503_1534 CE169_03665 CYJ39_06545 DPC6316_1425 DWV47_08390 DWV59_08230 DXC63_04305 GBB40_05675 GBB63_07710 GBB65_00975 GBB73_07885 GBC43_01235 GBC45_02105 GBC97_04285 GBI83_00435 GBI87_03885 GBJ98_02135 GBK06_02415 GBK08_04230 GS08_07635 GT999_02570 GUA24_02580 SAMN04489748_0010
A0AA45ZNE7	0.001438	0.470033	2,3,4,5-tetrahydropyridine-2,6-dicarboxylate N-succinyltransferase (EC 2.3.1.117) (Tetrahydrodipicolinate N-succinyltransferase) (THDP succinyltransferase) (THP succinyltransferase) (Tetrahydropicolinate succinylase)	dapD SAMN04489748_0096
A0A075NB74	0.001484	0.464525	Universal stress protein (Universal stress protein family)	APC1464_1472 APC1503_1710 B5U78_02310 CYJ39_04650 DPC6316_1606 DPC6317_1627 DWV47_05965 DWV59_00785 DWZ73_05650 DXC63_11185 GBB40_02145 GBB63_06970 GBB65_00080 GBB73_07145 GBC43_08460 GBC45_04975 GBC97_01995 GBI83_07580 GBI87_07885 GBJ98_01695 GBK06_01785 GBK08_02085 GS08_08625 GT999_05125 GUA24_02885 KSW34_07990 SAMN04489748_0175 SCX10_05045
A0A1D7MR41	0.013408	0.45283	Signal recognition particle receptor FtsY (SRP receptor) (EC 3.6.5.4)	ftsY APC1464_0174 APC1503_0202 SAMN04489748_1557
A0A0A1GM32	0.009698	0.451929	6-phosphogluconolactonase (EC 3.1.1.31)	KSW34_04765 OYT97_06000 SAMN04489748_1550
A0A0M4NTV3	0.031265	0.449211	DNA-binding response regulator (Response regulator transcription factor) (Two-component response regulator)	APC1464_1490 APC1503_1728 DPC6317_1645 DWV47_05870 DWZ73_05745 DXC63_11090 GBB40_02240 GBB63_10785 GBB73_10830 GBC43_05490 GBJ98_01600 GBK06_01690 OYT97_00950 SAMN04489748_0194 SCX10_04945
A0A1D7MUA0	0.003513	0.442033	Galactoside permease (MFS transporter)	APC1464_1213 OYT97_04280 SAMN04489748_1971
A0AA45ZPR4	0.004649	0.440792	ATP-binding cassette, subfamily B	SAMN04489748_1225
A0A075N9P1	0.017932	0.429086	Conserved hypothetical, secreted protein (DUF948 domain-containing protein)	APC1461_0864 APC1464_0726 APC1503_0808 B5U78_00200 CE169_03820 CYJ39_08025 DPC6316_0911 DPC6317_0808 DWV47_03265 DWV59_03700 DWZ73_08685 DXC63_01450 GBB40_08725 GBB63_05270 GBB65_02095 GBB73_05205 GBC43_04365 GBC45_09595 GBC97_03740 GBI83_06995 GBI87_07300 GBK08_03840 GS08_04500 GT999_03795 GUA24_04530 OYT97_04775 SAMN04489748_0728 SCX10_06530
A0A133LKG6	0.002809	0.427942	Aminotransferase (EC 2.6.1.-)	APC1464_1389 APC1503_1630 B5U78_02740 CYJ39_10240 DPC6316_1525 DPC6317_1537 DWV47_06450 DWZ73_05180 GBB65_00560 GBC43_00775 GBC97_02460 GBJ98_05740 GBK08_02555 GUA24_08850 KSW34_00945 SAMN04489748_0089 SCX10_05400
A0A0M4N1E7	0.014564	0.427541	Large ribosomal subunit protein bL36	rpmJ APC1461_1692 APC1464_1530 APC1503_1767 B5U78_08985 CE169_09610 CWE05_06215 CYJ39_04340 DPC6316_1663 DPC6317_1685 DWV47_05655 DWV59_00475 DWZ73_05965 DXC63_11755 GBB40_02475 GBB63_08990 GBB65_07310 GBB73_09250 GBC43_05260 GBC45_10415 GBC97_07045 GBI83_10600 GBI87_09855 GBJ98_01385 GBK06_01475 GBK08_07155 GS08_08980 GT999_05575 GUA24_03190 KSW34_06165 OYT97_01155 RS864_10720 SAMN04489748_0235 …
A0A075NC94	0.008953	0.41954	Large ribosomal subunit protein uL24	rplX APC1461_1704 APC1464_1542 APC1503_1779 B5U78_09045 CE169_08925 CWE05_06155 CYJ39_04280 DPC6316_1675 DPC6317_1697 DWV47_05595 DWZ73_06025 DXC63_10705 GBB40_02535 GBB63_06075 GBB65_07370 GBB73_05705 GBC43_05200 GBC45_10745 GBC97_06985 GBI83_09130 GBI87_09790 GBJ98_01325 GBK06_01415 GBK08_07095 GS08_09040 GT999_05515 GUA24_03250 KSW34_06225 OYT97_01215 RS864_10780 SAMN04489748_0247 SCX10_04685
A0A2N0T4S2	0.000443	0.413131	DUF1906 domain-containing protein	APC1503_0043 GBB65_09995 GBC43_10285 GBI83_04350 GBI87_06045 SAMN04489748_1387
A0A2N0SPM2	0.012642	0.409759	Amino acid permease (Amino acid/polyamine/organocation transporter, APC superfamily) (Aromatic amino acid transport protein)	B5U78_09970 DPC6316_1860 SAMN04489748_1251
A0A133LUB2	0.010059	0.408102	TPM domain-containing protein	APC1464_1316 DPC6316_1428 SAMN04489748_0013
A0A075NFU1	0.003871	0.404751	8-oxo-dGTP pyrophosphatase MutT, NUDIX family (NTP pyrophosphohydrolase) (NUDIX hydrolase) (Phosphohydrolase (MutT/nudix family protein))	APC1461_0710 APC1464_0614 CWE05_03640 DPC6316_0710 DPC6317_0699 GBC45_03285 GBJ98_08260 GBK06_08285 GS08_03770 SAMN04489748_0622
A0AA45ZPS3	0.000311	0.399777	MacB-like core domain-containing protein	SAMN04489748_1217
A0A0A1GSG9	0.034984	0.396219	tRNA dimethylallyltransferase (EC 2.5.1.75) (Dimethylallyl diphosphate:tRNA dimethylallyltransferase) (DMAPP:tRNA dimethylallyltransferase) (DMATase) (Isopentenyl-diphosphate:tRNA isopentenyltransferase) (IPP transferase) (IPPT) (IPTase)	miaA APC1503_1288 B5U78_07910 CYJ39_06620 DPC6316_1176 DPC6317_1198 DWV47_00615 DWV59_05870 DWZ73_06780 DXC63_05185 GBB40_03085 GBB63_01735 GBB65_05475 GBB73_01770 GBC43_02240 GBC45_00325 GBC97_03105 GBI83_02755 GBI87_02840 GBJ98_05030 GBK06_02920 GBK08_03200 GT999_08555 GUA24_05730 KSW34_01715 OYT97_03120 SAMN04489748_1820 SCX10_04305
A0A0A1GTN5	0.00044	0.395395	ABC transporter permease	APC1464_1011 B5U78_06080 CYJ39_03555 DPC6316_1140 DPC6317_1116 DWV47_01010 DWZ73_10150 GBB40_07280 GBB63_01550 GBB65_05655 GBB73_01585 GBC43_02075 GBC97_06255 GBI83_10480 GBI87_10825 GBK08_06450 GT999_06810 GUA24_05920 SAMN04489748_1780 SCX10_08255
A0A0A1GRD1	0.025465	0.394729	ATP-dependent Clp protease ATP-binding subunit ClpX	clpX APC1464_0661 APC1503_0740 DPC6316_0752 OYT97_09810 SAMN04489748_0664 SCX10_09290
A0A0A1GUH1	0.006694	0.392122	Response regulator (Response regulator transcription factor) (Two-component response regulator) (Two-component system, OmpR family, response regulator)	APC1464_1315 APC1503_1536 B5U78_03170 CE169_03675 CYJ39_06555 DPC6316_1427 DWV47_08400 DWV59_08220 DWZ73_07185 DXC63_04295 GBB65_00965 GBC43_01225 GBC45_02095 GBC97_04275 GBI83_00425 GBI87_03875 GBJ98_02125 GBK06_02425 GBK08_04240 GT999_02580 GUA24_02590 KSW34_00530 OYT97_00025 SAMN04489748_0012 SCX10_08835
A0A151C594	0.021088	0.389807	Heat-inducible transcription repressor HrcA	hrcA APC1503_1131 CYJ39_02965 GS08_05515 OYT97_07275 SAMN04489748_1715
A0A2I1J0W0	0.000773	0.386202	ABC transporter substrate-binding protein (Zinc/manganese transport system substrate-binding protein)	CYJ39_05310 SAMN04489748_0610
A0A0A1GSB9	0.00066	0.381435	Regulator of protease activity HflC, stomatin/prohibitin superfamily (SPFH domain-containing protein)	APC1464_1235 APC1503_1457 B5U78_03620 CE169_03245 CYJ39_06130 DPC6316_1343 DPC6317_1364 DWV47_07960 DWV59_09075 DWZ73_07605 DXC63_04770 GBB40_04170 GBB63_03145 GBB65_01385 GBB73_03495 GBC43_01645 GBC45_02510 GBC97_07415 GBI83_00865 GBI87_04315 GBJ98_07345 GBK06_07940 GBK08_07525 GT999_02160 GUA24_02165 KSW34_00105 OYT97_04160 SAMN04489748_1994 SCX10_03580
A0A269T806	0.005111	0.379938	Ribosome maturation factor RimM	rimM APC1464_0283 B5U78_04275 DPC6317_0287 DWV47_04995 DWV59_04445 DXC63_03830 GBB40_00280 GBB63_04285 GBB73_02695 GBI87_09500 GBJ98_00070 GBK06_00160 GT999_00635 GUA24_00640 SAMN04489748_1105
A0AA45V9G7	0.001043	0.378771	Cation-transporting ATPase E	SAMN04489748_1833
A0A1D7MVI3	0.001598	0.378299	Extracellular solute-binding protein (Raffinose/stachyose/melibiose transport system substrate-binding protein)	APC1464_1785 DPC6316_1886 GBB65_07760 SAMN04489748_1289
A0AA45ZPF0	0.003539	0.365517	Glycosyltransferase involved in cell wall bisynthesis	SAMN04489748_1041
A0A0M4NQZ2	0.002394	0.362499	ATP-binding protein (DUF3107 domain-containing protein) (DUF3107 family protein)	APC1464_1229 APC1503_1451 DWV47_07930 DXC63_04800 GS08_07160 GT999_02130 GUA24_02135 OYT97_04190 RS864_05055 SAMN04489748_1988 SCX10_03550
A0A0M4MP37	0.007565	0.359447	Large ribosomal subunit protein bL35	rpmI APC1461_1258 APC1464_1092 APC1503_1329 B5U78_07705 CE169_06630 CWE05_05415 CYJ39_06825 DPC6316_1217 DPC6317_1238 DWV47_00410 DWV59_05665 DWZ73_06575 DXC63_05390 GBB40_03290 GBB63_01940 GBB65_05270 GBB73_01975 GBC43_02445 GBC45_00120 GBC97_02900 GBI83_02550 GBI87_02635 GBJ98_04825 GBK06_02715 GBK08_02995 GS08_06410 GT999_04435 GUA24_05170 KSW34_01510 OYT97_03325 RS864_06835 SAMN04489748_1861 …
A0AA45ZQ39	0.003156	0.354183	Ketol-acid reductoisomerase (NADP(+)) (KARI) (EC 1.1.1.86) (Acetohydroxy-acid isomeroreductase) (AHIR) (Alpha-keto-beta-hydroxylacyl reductoisomerase)	ilvC SAMN04489748_1461
A0A151C3G9	0.019203	0.351182	Tripartite tricarboxylate transporter TctB family protein	B5U78_10500 CE169_10555 CWE05_09420 CYJ39_02075 DPC6316_0964 GBB40_09055 GBB63_09985 GBB65_02890 GBB73_10100 GBC43_04650 GBC45_10090 GBC97_07780 GBI83_11125 GBI87_11015 GBJ98_09425 GBK06_09425 GBK08_07890 KSW34_02965 SAMN04489748_0783
A0A2N0TIA5	0.002077	0.344415	Uncharacterized protein	APC1461_1268 B5U78_07660 CWE05_05375 DXC63_05435 GS08_06540 RS864_06875 SAMN04489748_1870
A0A2N0SRQ0	0.003187	0.343602	Nucleotidyltransferase (Nucleotidyltransferase substrate binding protein, HI0074 family)	DPC6316_1508 GBB65_00655 GBC43_00870 GBC45_04435 GT999_08810 GUA24_08750 OYT97_00305 RS864_04280 SAMN04489748_0069
A0A0A1GQP2	0.004122	0.328094	Glutamate dehydrogenase	gdhA APC1503_0011 B5U78_08310 CE169_02280 CYJ39_00110 DPC6316_0011 DPC6317_0010 DWV47_09405 DWV59_07360 DXC63_02600 GBB65_08160 GBC43_10055 GBC45_06585 GBC97_04865 GBI83_04185 GBI87_05880 GBJ98_06760 GBK06_07820 GBK08_04965 GT999_07310 GUA24_07395 KSW34_09155 OYT97_02645 SAMN04489748_1355 SCX10_06865
A0A075N7B1	0.004499	0.326928	Small ribosomal subunit protein bS18	rpsR APC1461_0242 APC1464_0196 APC1503_0224 B5U78_04740 CE169_00415 CWE05_08915 CYJ39_01225 DPC6316_0225 DPC6317_0202 DWV47_04535 DWV59_04990 DWZ73_01235 DXC63_03230 GBB40_00935 GBB63_08825 GBB65_04870 GBB73_09225 GBC43_06220 GBC45_05690 GBC97_01575 GBI83_07760 GBI87_05485 GBJ98_08020 GBK06_08425 GBK08_01665 GS08_01270 GT999_00030 GUA24_00030 KSW34_04620 OYT97_06145 RS864_01670 SAMN04489748_2090 …
A0AA45V9B7	0.003086	0.325655	Amidohydrolase family protein (Imidazolonepropionase)	KSW34_02175 SAMN04489748_1770
A0A075N9R8	0.000318	0.322298	DUF2662 domain-containing protein (FHA domain-containing protein) (DUF3662 domain-containing protein) (Signal peptide protein)	APC1461_0079 APC1464_0051 APC1503_0068 B5U78_08585 CE169_02545 CWE05_04600 CYJ39_00360 DPC6316_0062 DPC6317_0050 DWV47_10105 DWV59_08650 DWZ73_00255 DXC63_02315 GBB40_05010 GBB63_03540 GBB65_09430 GBB73_03895 GBC43_09020 GBC45_06870 GBC97_04565 GBJ98_07000 GBK06_07580 GBK08_04660 GS08_00325 GT999_08735 GUA24_08680 KSW34_09860 OYT97_02875 RS864_00860 SAMN04489748_1413 SCX10_07600
A0A855GLT7	0.002322	0.3154	Unassigned protein	APC1464_0364 SAMN04489748_1029
A0A0M4MZ31	1.94e-05	0.310521	sn-glycerol-3-phosphate transport system permease protein UgpA	APC1461_0476 GS08_02705 OYT97_02120 SAMN04489748_0416
A0A151C597	0.002443	0.307789	AI-2E family transporter (Predicted PurR-regulated permease PerM) (Transport protein)	APC1464_1459 B5U78_02395 CYJ39_04730 DPC6316_1592 GBB65_00160 GBC43_08545 GBC97_02075 GBK08_02165 KSW34_01295 SAMN04489748_0158
A0AA45ZQY7	0.011355	0.292103	Transcriptional regulator, LacI family	SAMN04489748_1970
A0AA45V5W2	0.000464	0.291897	ABC transport system permease protein	SAMN04489748_0679
A0A0A1GTQ3	0.00475	0.267161	Phosphate-specific transport system accessory protein PhoU	phoU APC1503_1717 B5U78_02275 CE169_06100 DPC6317_1634 DWV47_05930 DWV59_00750 DWZ73_05685 DXC63_11150 GBB40_02180 GBB63_06935 GBB65_00045 GBB73_07110 GBC43_08425 GBC45_05010 GBC97_01960 GBI83_07615 GBI87_07920 GBJ98_01660 GBK06_01750 GBK08_02050 OYT97_00890 SAMN04489748_0182 SCX10_05010
A0A0A1GPM5	0.009261	0.259894	Carbohydrate kinase family protein (Ribokinase) (Sugar kinase)	CE169_00800 DPC6316_0315 DPC6317_0263 DWV47_04875 DWZ73_01740 GBB40_00400 GBB63_04405 GBB65_04400 GBB73_02575 GBC43_05750 GBC45_07480 GT999_00515 GUA24_00520 OYT97_11115 SAMN04489748_1130
A0A0A1GP30	5.22e-06	0.258162	Hsp20 family protein (Hsp20-family heat shock chaperone) (Hsp20/alpha crystallin family protein) (Molecular chaperone IbpA, HSP20 family)	APC1464_0059 APC1503_0075 B5U78_08620 CYJ39_00405 DPC6316_0068 DPC6317_0058 DWV59_08610 DWZ73_00295 DXC63_02275 GBC45_06910 GBI83_04520 GBI87_06215 GBJ98_07040 GBK06_07535 GT999_08690 GUA24_08630 OYT97_02920 SAMN04489748_1419 SCX10_07555
A0A0A1GPK0	0.016475	0.255592	UPF0145 protein DPC6317_0067	DPC6317_0067 SAMN04489748_1428
A0A0A1GR87	0.009975	0.226505	Extracellular solute-binding protein (Multiple sugar transport system substrate-binding protein)	APC1503_1977 B5U78_10320 DPC6316_1884 DWV47_09765 GBB40_09830 GBB63_11015 GBB65_07750 GBB73_11065 GBC45_09445 GT999_07125 GUA24_07210 SAMN04489748_1287
A0A0A1GNE6	0.003328	0.22248	BAX inhibitor (BI)-1/YccA family protein (Bax inhibitor-1/YccA family protein)	APC1464_1055 APC1503_1292 DPC6316_1180 DPC6317_1202 DWV47_00595 DWV59_05850 DXC63_05205 GBB40_03105 GBB63_01755 GBB73_01790 GBC97_03085 GBK08_03180 KSW34_01695 SAMN04489748_1824
A0A133LW50	0.007295	0.218323	DUF4125 family protein	APC1464_1485 APC1503_1723 B5U78_02240 DPC6317_1640 DWV59_00715 DWZ73_05720 DXC63_11115 GBB65_00010 GBC43_08390 GBC45_05045 GBC97_01925 GBK08_02015 OYT97_00925 SAMN04489748_0189 SCX10_04975
A0A0M4MN18	0.001334	0.216403	CYTH domain-containing protein	CE169_00660 CYJ39_01595 DWV47_04765 DXC63_03600 GBB40_00565 GBB73_02410 GBC97_01330 GBK08_01420 GS08_01500 GT999_00410 GUA24_00415 KSW34_04105 OYT97_11010 SAMN04489748_1151 SCX10_01735
A0AA45V5X9	0.001923	0.214656	ATP-dependent DNA helicase RecG	SAMN04489748_0712
A0AA45ZP62	0.003344	0.211948	HTH cro/C1-type domain-containing protein	SAMN04489748_0889
A0A2I1IZS9	0.000363	0.208512	ABC transport system ATP-binding protein (ABC transporter ATP-binding protein) (ATP-binding protein of ABC transporter system)	CYJ39_07375 DPC6316_1758 DWV47_08665 DXC63_07625 GBI83_03865 GBI87_03610 SAMN04489748_0338
A8W792	0.019144	0.208284	ABC transporter permease subunit (Carbohydrate ABC transporter permease) (Galacto-N-biose/lacto-N-biose I transporter integral membrane protein) (Multiple sugar transport system permease protein) (Sugar ABC transporter permease)	gltC B5U78_02190 DPC6316_1629 DPC6317_1650 DWV47_05845 DWV59_00665 DWZ73_05770 DXC63_11065 GBB65_10250 GBC97_01875 GBI83_11315 GBI87_11200 GBJ98_01575 GBK06_01665 GBK08_01965 GT999_05005 GUA24_03005 OYT97_00975 SAMN04489748_0199
A0A0A1GTN9	0.009907	0.200776	Deoxyuridine 5'-triphosphate nucleotidohydrolase (dUTPase) (EC 3.6.1.23) (dUTP pyrophosphatase)	dut APC1464_1021 B5U78_08065 CE169_09800 CYJ39_03580 DPC6316_1145 DPC6317_1168 DWV47_00770 DWV59_06025 DWZ73_06935 DXC63_05040 GBB40_07255 GBB63_01575 GBB73_01610 GBC45_00480 GBC97_06570 GBI83_02910 GBI87_02995 GBJ98_05185 GBK06_03075 GBK08_06680 GT999_06850 GUA24_05880 KSW34_01865 OYT97_08910 SAMN04489748_1789 SCX10_08975
A0AA45V513	0.005162	0.148294	Phage shock protein PspC (Stress-responsive transcriptional regulator)	SAMN04489748_0192
A0A0M5L7S7	0.008445	0.147298	ABC transporter permease (Uncharacterized membrane protein)	APC1464_0547 APC1503_0622 B5U78_01160 CE169_02095 CYJ39_05590 DPC6316_0599 DPC6317_0582 DWV47_07200 DWZ73_03290 DXC63_00510 GBB40_08135 GBB63_08045 GBB73_08220 GBI83_01605 GBI87_00650 GBJ98_06510 GBK06_04940 GT999_01635 GUA24_01635 KSW34_05395 SAMN04489748_0553 SCX10_00975
A0A075NCU9	0.024656	0.136338	Alpha-1,4-glucosidase (Alpha-14-glucosidase) (Alpha-amylase) (Alpha-glucosidase) (Glycoside hydrolase family 13 protein)	APC1464_1780 APC1503_1974 B5U78_10340 CE169_10785 DPC6316_1881 DPC6317_1898 DWV47_09785 DWZ73_09165 GBB40_10155 GBB63_10995 GBB65_07730 GBB73_11045 GBC45_09425 GBK06_07225 GS08_10320 GT999_07140 GUA24_07225 KSW34_10015 SAMN04489748_1284
A0A1V8RIE2	2.12e-05	0.089111	Polyphosphate kinase 2 family protein (Polyphosphate:nucleotide phosphotransferase, PPK2 family)	APC1464_1294 GT999_02465 GUA24_02475 OYT97_03860 SAMN04489748_2055

## Sheet: Table S5
DEPs of AM when co-cultured with BB vs monoculture in the Glc+GlcNAc media.
Uniprot ID	p-value	Fold change	Protein names	Gene Names
B2UMU4	0.000315953	5.40119	Small ribosomal subunit protein uS12 (30S ribosomal protein S12)	rpsL Amuc_0308
B2UPW9	0.000818082	4.47398	3-isopropylmalate dehydratase (EC 4.2.1.33)	Amuc_0667
B2UQF0	0.00499204	4.38736	Thioredoxin family protein	Amuc_0852
B2UL46	0.00228282	3.7645	Phage major capsid protein	Amuc_1497
B2UQQ2	0.00252205	3.51843	Ribosome-binding factor A	rbfA Amuc_0955
B2UQM3	0.000882975	3.21186	Large ribosomal subunit protein uL5	rplE Amuc_0926
B2UMT1	0.00938171	3.01589	Large ribosomal subunit protein uL29	rpmC Amuc_0295
B2UMT6	4.7501e-05	2.96836	Small ribosomal subunit protein uS19 (30S ribosomal protein S19)	rpsS Amuc_0300
B2UMY4	0.00121496	2.86859	1,4-dihydroxy-2-naphthoyl-CoA synthase (DHNA-CoA synthase) (EC 4.1.3.36)	menB Amuc_0351
B2UP52	4.32873e-05	2.69076	O-acetylhomoserine/O-acetylserine sulfhydrylase (EC 2.5.1.49)	Amuc_2013
B2UKX9	0.00388869	2.50286	50S ribosomal protein L31	Amuc_1430
B2URN9	0.00916821	2.46664	Adenosine 5'-phosphosulfate reductase (APS reductase) (EC 1.8.4.10) (5'-adenylylsulfate reductase) (Thioredoxin-dependent 5'-adenylylsulfate reductase)	cysH Amuc_1300
B2UL47	0.0193646	2.45634	Laccase domain-containing protein	Amuc_1498
B2UL21	0.0223997	2.32155	Large ribosomal subunit protein bL25 (50S ribosomal protein L25) (General stress protein CTC)	rplY ctc Amuc_1472
B2UNB0	0.00810844	2.32003	Small ribosomal subunit protein uS15 (30S ribosomal protein S15)	rpsO Amuc_0383
B2UMM5	0.0190156	2.29479	Pyridoxal phosphate homeostasis protein (PLP homeostasis protein)	Amuc_1763
B2URG7	0.0033901	2.2351	Nucleoid-associated protein Amuc_1227	Amuc_1227
B2UN29	3.86599e-05	2.14956	Glucosamine-6-phosphate deaminase (EC 3.5.99.6) (GlcN6P deaminase) (GNPDA) (Glucosamine-6-phosphate isomerase)	nagB Amuc_1822
B2UMT2	0.0350166	2.13364	Large ribosomal subunit protein uL16 (50S ribosomal protein L16)	rplP Amuc_0296
B2UMU1	0.0169353	2.09774	Small ribosomal subunit protein uS10 (30S ribosomal protein S10)	rpsJ Amuc_0305
B2UQF5	0.0014765	2.05299	Response regulator receiver protein	Amuc_0857
B2UM93	0.000317955	2.03385	Large ribosomal subunit protein bL19 (50S ribosomal protein L19)	rplS Amuc_0198
B2URC8	0.0168947	2.00507	Uncharacterized protein	Amuc_1188
B2UL53	0.00393575	2.00474	DNA-directed RNA polymerase subunit alpha (RNAP subunit alpha) (EC 2.7.7.6) (RNA polymerase subunit alpha) (Transcriptase subunit alpha)	rpoA Amuc_1505
B2UNP4	0.0151154	1.98109	N-acylglucosamine 2-epimerase (EC 5.1.3.8)	Amuc_1947
B2URH5	0.0109418	1.95679	Small ribosomal subunit protein uS9	rpsI Amuc_1235
B2UR04	0.0148067	1.94543	Ankyrin	Amuc_1063
B2UMV2	0.0285916	1.94353	TPR repeat-containing protein	Amuc_0316
B2URE5	0.00870865	1.93538	Large ribosomal subunit protein bL9	rplI Amuc_1205
B2UQH2	0.0314389	1.92657	Elongation factor P (EF-P)	efp Amuc_0874
B2UML6	0.0178654	1.91373	Ornithine carbamoyltransferase (OTCase) (EC 2.1.3.3)	arcB Amuc_1754
B2UL92	0.00508751	1.89631	Proline--tRNA ligase (EC 6.1.1.15) (Prolyl-tRNA synthetase) (ProRS)	proS Amuc_0034
B2UMY0	0.0344543	1.88261	Ribosomal silencing factor RsfS	rsfS Amuc_0347
B2UQY9	0.00555879	1.87519	Elongation factor Tu (EF-Tu)	tuf Amuc_1048
B2UMG7	0.00391584	1.86913	Endoribonuclease L-PSP	Amuc_1705
B2UN92	0.00394755	1.86831	Sec-independent protein translocase protein TatC	tatC Amuc_1889
B2UN69	0.0150393	1.85661	Biopolymer transport protein ExbD/TolR	Amuc_1866
B2UPX6	0.00350756	1.84744	Small ribosomal subunit protein uS2	rpsB Amuc_0674
B2ULP5	0.0158762	1.84739	Small ribosomal subunit protein bS18	Amuc_0094
B2UMU2	0.00014079	1.82492	Elongation factor G (EF-G)	fusA Amuc_0306
B2UQ89	0.000442895	1.81623	O-acetylhomoserine/O-acetylserine sulfhydrylase (EC 2.5.1.47)	Amuc_0790
B2ULA2	0.00462396	1.81461	Diaminopimelate epimerase (DAP epimerase) (EC 5.1.1.7) (PLP-independent amino acid racemase)	dapF Amuc_0044
B2UNX8	0.0349855	1.8143	ATP synthase subunit b (ATP synthase F(0) sector subunit b) (ATPase subunit I) (F-type ATPase subunit b) (F-ATPase subunit b)	atpF Amuc_0510
B2UQ97	0.0201647	1.81078	Lysine--tRNA ligase (EC 6.1.1.6) (Lysyl-tRNA synthetase) (LysRS)	lysS Amuc_0798
B2ULS2	0.000230109	1.80096	Sulfatase	Amuc_0121
B2UL08	0.0132653	1.78533	Protein GrpE (HSP-70 cofactor)	grpE Amuc_1459
B2ULY8	0.00216174	1.77438	NADH dehydrogenase (Quinone) (EC 1.6.99.5)	Amuc_1612
B2UR10	0.00937005	1.77427	Adenosylhomocysteinase (EC 3.13.2.1) (S-adenosyl-L-homocysteine hydrolase) (AdoHcyase)	ahcY Amuc_1069
B2UPC8	0.0106226	1.77169	Thioesterase superfamily protein	Amuc_0568
B2UL44	0.0226127	1.7697	3-dehydroquinate dehydratase (EC 4.2.1.10)	Amuc_1495
B2UKM8	0.00376533	1.76889	3-oxoacyl-[acyl-carrier-protein] synthase 2 (EC 2.3.1.179)	Amuc_1327
B2UR59	0.0185432	1.76804	Sulfatase	Amuc_1118
B2ULG8	0.011593	1.76706	N-(5'-phosphoribosyl)anthranilate isomerase (PRAI) (EC 5.3.1.24)	trpF Amuc_1534
B2URH4	0.0360304	1.76675	Large ribosomal subunit protein uL13 (50S ribosomal protein L13)	rplM Amuc_1234
B2UMC3	0.00998002	1.76235	HEAT repeat domain-containing protein	Amuc_0229
B2UNG4	0.000442603	1.70952	Small ribosomal subunit protein uS11	rpsK Amuc_0438
B2UNJ4	0.00203638	1.70526	Histone family protein DNA-binding protein	Amuc_1896
B2UQT7	0.00494936	1.70518	3-oxoacyl-[acyl-carrier-protein] reductase (EC 1.1.1.100)	Amuc_0994
B2ULN6	0.0233673	1.69819	DUF3472 domain-containing protein	Amuc_1603
B2UQZ5	0.0185526	1.69469	Uncharacterized protein	Amuc_1054
B2ULU8	0.00889657	1.69382	Saccharopine dehydrogenase	Amuc_0148
B2UME1	0.00385238	1.69115	30S ribosomal protein S1	Amuc_0247
B2ULJ1	0.0309092	1.68456	Large ribosomal subunit protein bL20 (50S ribosomal protein L20)	rplT Amuc_1557
B2UR63	0.00271938	1.67819	Sulfate transporter/antisigma-factor antagonist STAS	Amuc_1122
B2UL87	0.00282524	1.668	NAD-dependent epimerase/dehydratase	Amuc_0029
B2UL88	0.00228442	1.66595	Aminoglycoside phosphotransferase domain-containing protein	Amuc_0030
B2UNP3	0.0325111	1.66265	Dihydrodipicolinate synthetase	Amuc_1946
B2UPT0	0.0285348	1.66139	Quinolinate synthase (EC 2.5.1.72)	Amuc_2150
B2ULW2	0.00838865	1.64681	DUF883 domain-containing protein	Amuc_0162
B2URG9	3.43077e-05	1.64359	Uncharacterized protein	Amuc_1229
B2UMP3	0.00567383	1.64025	ATPase associated with various cellular activities AAA_3	Amuc_1781
B2UN86	0.0166787	1.62785	Beta-lactamase domain protein	Amuc_1883
B2UM58	0.028247	1.62494	TonB-dependent receptor	Amuc_1684
B2UMA5	6.65384e-05	1.62412	6-phosphofructokinase (EC 2.7.1.11)	Amuc_0210
B2UNG3	0.0137684	1.62151	Small ribosomal subunit protein uS4 (30S ribosomal protein S4)	rpsD Amuc_0437
B2UR52	0.00752268	1.62042	Dihydroxy-acid dehydratase (DAD) (EC 4.2.1.9)	ilvD Amuc_1111
B2UNN7	0.00563138	1.61772	YbjN domain-containing protein	Amuc_1940
B2ULG5	0.000678888	1.61735	Anthranilate synthase (EC 4.1.3.27)	Amuc_1531
B2UQ39	0.0101832	1.60085	GMP synthase (glutamine-hydrolyzing) (EC 6.3.5.2)	Amuc_0738
B2UP76	0.0187289	1.59405	Iron-sulfur cluster carrier protein	Amuc_2037
B2UPB0	0.0234887	1.59324	Rubrerythrin	Amuc_2072
B2UP73	0.00335059	1.59065	Methylmalonyl-CoA carboxytransferase (EC 2.1.3.1)	Amuc_2034
B2UMY1	0.00207633	1.58496	ATP-dependent zinc metalloprotease FtsH (EC 3.4.24.-)	ftsH Amuc_0348
B2UQB4	0.00111784	1.58339	Beta sliding clamp	Amuc_0816
B2UPV6	0.012471	1.57798	Protein translocase subunit SecA (EC 7.4.2.8)	secA Amuc_2177
B2URE6	0.00436705	1.57702	Bifunctional purine biosynthesis protein PurH [Includes: Phosphoribosylaminoimidazolecarboxamide formyltransferase (EC 2.1.2.3) (AICAR transformylase); IMP cyclohydrolase (EC 3.5.4.10) (ATIC) (IMP synthase) (Inosinicase)]	purH Amuc_1206
B2UQM4	0.00414719	1.57294	Small ribosomal subunit protein uS8	rpsH Amuc_0927
B2UMZ5	0.0081957	1.56426	Uncharacterized protein	Amuc_0362
B2UN91	0.0214025	1.56318	Glutamate--tRNA ligase (EC 6.1.1.17) (Glutamyl-tRNA synthetase) (GluRS)	gltX Amuc_1888
B2UPX8	0.0060361	1.55649	3-deoxy-8-phosphooctulonate synthase (EC 2.5.1.55)	Amuc_0676
B2UM84	0.0123861	1.53332	Isoleucine--tRNA ligase (EC 6.1.1.5) (Isoleucyl-tRNA synthetase) (IleRS)	ileS Amuc_0189
B2UP00	0.00621369	1.53043	Phosphoribosylaminoimidazole-succinocarboxamide synthase (EC 6.3.2.6) (SAICAR synthetase)	purC Amuc_0532
B2ULQ0	0.00388357	1.51791	Phosphodiesterase, MJ0936 family	Amuc_0099
B2UNK1	0.00134274	1.51554	GGGtGRT protein	Amuc_1903
B2ULX0	0.00534877	1.51544	CTP synthase (EC 6.3.4.2) (Cytidine 5'-triphosphate synthase) (Cytidine triphosphate synthetase) (CTP synthetase) (CTPS) (UTP--ammonia ligase)	pyrG Amuc_0170
B2UR37	0.00348463	1.50638	Transcription termination factor Rho (EC 3.6.4.-) (ATP-dependent helicase Rho)	rho Amuc_1096
B2UM95	0.00500584	1.50333	Methylmalonyl-CoA epimerase	Amuc_0200
B2URM5	0.0130449	1.50111	DNA gyrase subunit B (EC 5.6.2.2)	gyrB Amuc_1285
B2URI9	0.00423937	0.665244	GDP-mannose 4,6-dehydratase (EC 4.2.1.47) (GDP-D-mannose dehydratase)	gmd Amuc_1249
B2UPE5	0.0120313	0.664447	threonine ammonia-lyase (EC 4.3.1.19)	Amuc_0585
B2UPU2	5.34201e-06	0.660795	Sel1 domain protein repeat-containing protein	Amuc_2163
B2UQ90	0.0144694	0.658315	Radical SAM domain protein	Amuc_0791
B2UQZ9	0.00150419	0.657864	Transcriptional regulator, TetR family	Amuc_1058
B2UPV8	0.0060347	0.653861	UDP-N-acetylmuramoylalanine--D-glutamate ligase (EC 6.3.2.9) (D-glutamic acid-adding enzyme) (UDP-N-acetylmuramoyl-L-alanyl-D-glutamate synthetase)	murD Amuc_0656
B2UNT5	0.0120418	0.648427	Nudix hydrolase domain-containing protein	Amuc_0467
B2UNU4	0.0110824	0.641446	Uncharacterized protein	Amuc_0476
B2UN25	0.0168248	0.63889	PUA domain containing protein	Amuc_1818
B2UP11	0.00778524	0.631745	Tetratricopeptide repeat protein	Amuc_0543
B2ULY5	0.00321034	0.631374	NADH-quinone oxidoreductase subunit I (EC 7.1.1.-) (NADH dehydrogenase I subunit I) (NDH-1 subunit I)	nuoI Amuc_1609
B2UMS2	0.0110473	0.621734	Biopolymer transporter ExbD	Amuc_0286
B2UMG5	0.011561	0.616698	Small ribosomal subunit protein bS16 (30S ribosomal protein S16)	rpsP Amuc_0271
B2UMJ2	0.0205209	0.613535	Delta-aminolevulinic acid dehydratase (EC 4.2.1.24)	Amuc_1730
B2UKU8	0.0272987	0.612672	Histidine--tRNA ligase (EC 6.1.1.21)	Amuc_1397
B2UMG1	0.000579961	0.601165	DUF177 domain-containing protein	Amuc_0267
B2UQS2	0.0059613	0.600063	Acyl carrier protein (ACP)	acpP Amuc_0975
B2UPL3	0.00318343	0.600019	UDP-N-acetylmuramoyl-L-alanyl-D-glutamate--2,6-diaminopimelate ligase (EC 6.3.2.13) (Meso-A2pm-adding enzyme) (Meso-diaminopimelate-adding enzyme) (UDP-MurNAc-L-Ala-D-Glu:meso-diaminopimelate ligase) (UDP-MurNAc-tripeptide synthetase) (UDP-N-acetylmuramyl-tripeptide synthetase)	murE Amuc_0653
B2UN14	0.00191182	0.599613	Aldo/keto reductase	Amuc_1807
B2UMX6	0.0072764	0.598588	Thiol:disulfide interchange protein-like protein	Amuc_0343
B2UKY7	0.0187075	0.578243	Glycosyl hydrolase family 98 putative carbohydrate binding module	Amuc_1438
B2URQ1	0.00207807	0.577756	Peptidase M16 domain protein	Amuc_1312
B2URK2	0.0255391	0.563843	Pyridoxamine 5'-phosphate oxidase (EC 1.4.3.5)	Amuc_1262
B2UM85	0.0072148	0.559396	Lipoprotein signal peptidase (EC 3.4.23.36) (Prolipoprotein signal peptidase) (Signal peptidase II) (SPase II)	lspA Amuc_0190
B2UN79	0.00308982	0.556864	Cytochrome c domain-containing protein	Amuc_1876
B2UMH9	0.00892961	0.552274	Uncharacterized protein	Amuc_1717
B2UL69	0.000188551	0.550277	DNA ligase (EC 6.5.1.2) (Polydeoxyribonucleotide synthase [NAD(+)])	ligA Amuc_0011
B2UQ71	0.0195156	0.547934	Beta-galactosidase (EC 3.2.1.23)	Amuc_0771
B2UPR8	0.00187107	0.54631	Nitroreductase	Amuc_2137
B2UPH2	0.0192554	0.545326	DNA polymerase III delta' subunit	Amuc_0612
B2UPQ5	0.00452996	0.537658	Nicotinate-nucleotide adenylyltransferase	Amuc_2124
B2UQL1	0.00638222	0.530757	Cupin 2 conserved barrel domain protein	Amuc_0914
B2UR32	0.00399665	0.527034	Cytochrome-c peroxidase (EC 1.11.1.5)	Amuc_1091
B2UNF0	0.0349982	0.526705	Transcription antitermination protein NusB (Antitermination factor NusB)	nusB Amuc_0424
B2UM10	0.00562202	0.526478	Phosphate transporter	Amuc_1634
B2UPY0	0.0119288	0.523059	Organic solvent tolerance-like N-terminal domain-containing protein	Amuc_0678
B2UPM0	0.00207145	0.522269	Glycosyl transferase group 1	Amuc_2089
B2UN08	0.0113497	0.517322	Peptidase S15	Amuc_1801
B2URF6	0.0315482	0.51588	Oxidoreductase domain protein	Amuc_1216
B2ULH5	0.0162681	0.511574	Lipid A biosynthesis acyltransferase	Amuc_1541
B2UNR2	0.0303614	0.507741	Aspartokinase (EC 2.7.2.4)	Amuc_1965
B2UPI7	0.0200149	0.506646	Peptidase M60 domain-containing protein	Amuc_0627
B2UP28	0.0105381	0.506225	Sun protein	Amuc_0561
B2UPD0	0.010017	0.505616	Uncharacterized protein	Amuc_0570
B2UL64	0.00521642	0.504786	DUF4340 domain-containing protein	Amuc_0006
B2UMN8	0.0105403	0.502785	TPR repeat-containing protein	Amuc_1776
B2UPA5	0.0153122	0.501239	L-glutamate gamma-semialdehyde dehydrogenase (EC 1.2.1.88)	Amuc_2066
B2UL95	0.0311899	0.49924	Amino acid permease-associated region	Amuc_0037
B2ULH1	0.0011976	0.496826	Outer membrane autotransporter barrel domain protein	Amuc_1537
B2UM78	0.0132129	0.494938	Beta-lactamase (EC 3.5.2.6)	Amuc_0183
B2UN05	0.000199284	0.490627	cysteine-S-conjugate beta-lyase (EC 4.4.1.13)	Amuc_1798
B2UM91	0.00198272	0.490124	Serine/threonine protein kinase	Amuc_0196
B2ULY9	0.0291997	0.489271	NADH dehydrogenase (Ubiquinone) 24 kDa subunit	Amuc_1613
B2UR01	0.0354989	0.488859	Membrane-fusion protein-like protein	Amuc_1060
B2ULB4	0.0260126	0.482699	UvrB/UvrC protein	Amuc_0057
B2UMB4	0.000725497	0.480743	Transporter, hydrophobe/amphiphile efflux-1 (HAE1) family	Amuc_0220
B2UL33	0.00566794	0.475117	Thioredoxin domain-containing protein	Amuc_1484
B2UM33	0.0176908	0.473487	Biosynthetic arginine decarboxylase (ADC) (EC 4.1.1.19)	speA Amuc_1658
B2UKY9	0.0188596	0.469461	Nitroreductase	Amuc_1440
B2UN07	0.0195258	0.467663	2,5-didehydrogluconate reductase (EC 1.1.1.274)	Amuc_1800
B2UMW2	0.000787817	0.461467	Rad50/SbcC-type AAA domain-containing protein	Amuc_0328
B2UQ76	0.00780114	0.457195	Short-chain dehydrogenase/reductase SDR	Amuc_0777
B2UNT8	0.0328511	0.45577	Aminotransferase class V	Amuc_0470
B2ULF6	0.0128333	0.455628	Type III restriction protein res subunit	Amuc_1522
B2UQ54	0.0123094	0.451683	Glycosyl transferase family 8	Amuc_0753
B2UPL0	0.00921654	0.451592	Ribosomal RNA small subunit methyltransferase H (EC 2.1.1.199) (16S rRNA m(4)C1402 methyltransferase) (rRNA (cytosine-N(4)-)-methyltransferase RsmH)	rsmH Amuc_0650
B2ULC0	0.0210999	0.449068	5-oxopent-3-ene-1,2,5-tricarboxylate decarboxylase (EC 4.1.1.68)	Amuc_0064
B2UQ57	0.00327997	0.446533	ADP-L-glycero-D-manno-heptose-6-epimerase (EC 5.1.3.20) (ADP-L-glycero-beta-D-manno-heptose-6-epimerase) (ADP-glyceromanno-heptose 6-epimerase) (ADP-hep 6-epimerase) (AGME)	hldD Amuc_0756
B2UNZ7	0.00525234	0.444641	Glutamate 5-kinase (EC 2.7.2.11) (Gamma-glutamyl kinase) (GK)	proB Amuc_0529
B2UPY3	0.00214982	0.444199	UDP-N-acetylmuramate	Amuc_0681
B2UL52	0.00100779	0.444044	TIGR00730 family Rossman fold protein	Amuc_1504
B2UQI4	0.0316308	0.443418	Pyruvate dehydrogenase E1 component subunit beta	Amuc_0886
B2UNI1	0.00820587	0.441431	Lipolytic protein G-D-S-L family	Amuc_0455
B2URM1	4.39781e-06	0.440816	Phosphoribosylglycinamide formyltransferase (EC 2.1.2.2) (5'-phosphoribosylglycinamide transformylase) (GAR transformylase) (GART)	purN Amuc_1281
B2UPG8	0.0138788	0.437518	Ribosomal RNA small subunit methyltransferase I (EC 2.1.1.198) (16S rRNA 2'-O-ribose C1402 methyltransferase) (rRNA (cytidine-2'-O-)-methyltransferase RsmI)	rsmI Amuc_0608
B2UKV3	0.00159458	0.435767	Hydrogenase expression/formation protein HypE	Amuc_1402
B2UMB2	0.00338522	0.433465	P-type Ca(2+) transporter (EC 7.2.2.10)	Amuc_0218
B2UNN9	0.00274026	0.430738	Peptidase T (EC 3.4.11.4) (Aminotripeptidase) (Tripeptidase) (Tripeptide aminopeptidase)	pepT Amuc_1942
B2UMV9	0.00582346	0.430012	site-specific DNA-methyltransferase (cytosine-N(4)-specific) (EC 2.1.1.113)	Amuc_0325
B2UPY5	0.019626	0.429955	DNA 3'-5' helicase (EC 5.6.2.4)	Amuc_0683
B2UNJ1	0.00826242	0.425305	Peptidase M23	Amuc_0465
B2UPQ3	0.000811074	0.424946	peptidoglycan glycosyltransferase (EC 2.4.99.28)	Amuc_2122
B2UN00	0.00915805	0.417997	Chloride channel core	Amuc_0367
B2UQ18	0.0017404	0.416392	Thiazole synthase (EC 2.8.1.10)	thiG Amuc_0716
B2UQR3	0.0309895	0.416199	L,D-TPase catalytic domain-containing protein	Amuc_0966
B2ULE6	0.0193659	0.416113	OmpA/MotB domain protein	Amuc_1512
B2UPE7	0.0165487	0.412497	GTPase HflX (GTP-binding protein HflX)	hflX Amuc_0587
B2UPV5	0.00333299	0.408643	UvrABC system protein A (Excinuclease ABC subunit A)	Amuc_2176
B2UKX2	0.000712746	0.40575	SLA1 homology domain-containing protein	Amuc_1423
B2UQI7	0.00359269	0.403196	Efflux transporter, RND family, MFP subunit	Amuc_0889
B2UL96	0.00630786	0.403142	Glutaminase (EC 3.5.1.2)	glsA Amuc_0038
B2UNI6	0.00501318	0.402824	Uncharacterized protein	Amuc_0460
B2UNN6	0.0154782	0.402543	Efflux transporter, RND family, MFP subunit	Amuc_1939
B2UPV9	0.0315685	0.400311	Peptidoglycan-binding LysM	Amuc_0657
B2UNH7	0.00531597	0.399779	Sulfatase	Amuc_0451
B2UQH4	0.00899014	0.398075	Heavy metal translocating P-type ATPase	Amuc_0876
B2UNA1	0.00278855	0.394336	DNA polymerase III subunit alpha (EC 2.7.7.7)	Amuc_0374
B2UQG8	0.00350203	0.392011	Alkaline phosphatase (EC 3.1.3.1)	Amuc_0870
B2ULZ6	0.00288116	0.386425	Outer membrane autotransporter barrel domain protein	Amuc_1620
B2UPZ2	0.013641	0.379955	Peptidase C39-like domain-containing protein	Amuc_0690
B2UQH5	0.00589282	0.377951	DNA repair protein RecN (Recombination protein N)	Amuc_0877
B2UNR8	0.0128021	0.37749	Shikimate dehydrogenase (NADP(+)) (SDH) (EC 1.1.1.25)	aroE Amuc_1971
B2URB5	0.00152958	0.375757	Band 7 protein	Amuc_1175
B2UQA9	0.0183332	0.374898	DNA polymerase III, delta subunit	Amuc_0811
B2UQI0	0.0177412	0.374701	Late embryogenesis abundant protein	Amuc_0882
B2UKM4	0.000246498	0.373908	AsmA-like C-terminal domain-containing protein	Amuc_1323
B2UKY8	0.000975147	0.373764	Organic solvent tolerance protein OstA-like protein	Amuc_1439
B2UQN6	0.029801	0.372078	Glycosyl transferase family 8	Amuc_0939
B2ULQ7	0.0198935	0.369889	Beta-lactamase	Amuc_0106
B2UMX9	0.0106441	0.36849	DNA mismatch repair protein MutS	mutS Amuc_0346
B2ULA8	0.0364834	0.365192	Single-stranded-DNA-specific exonuclease RecJ	Amuc_0051
B2ULZ7	0.00835257	0.362276	4-alpha-glucanotransferase (EC 2.4.1.25) (Amylomaltase) (Disproportionating enzyme)	Amuc_1621
B2UQZ0	0.0187157	0.361191	tRNA N6-adenosine threonylcarbamoyltransferase (EC 2.3.1.234) (N6-L-threonylcarbamoyladenine synthase) (t(6)A synthase) (t(6)A37 threonylcarbamoyladenosine biosynthesis protein TsaD) (tRNA threonylcarbamoyladenosine biosynthesis protein TsaD)	tsaD Amuc_1049
B2ULL6	0.0272947	0.360462	Prepilin-type N-terminal cleavage/methylation domain-containing protein	Amuc_1583
B2UMW0	0.00345556	0.359005	DUF3883 domain-containing protein	Amuc_0326
B2UQF8	0.0102146	0.358484	Anaerobic ribonucleoside-triphosphate reductase activating protein	Amuc_0860
B2UQC0	0.00389326	0.355495	TatD-related deoxyribonuclease	Amuc_0822
B2ULZ2	0.0167684	0.351852	Polysaccharide deacetylase	Amuc_1616
B2ULR7	0.0100597	0.34221	FAD dependent oxidoreductase	Amuc_0116
B2ULR8	0.00286347	0.338321	Agmatine deiminase (EC 3.5.3.12)	Amuc_0117
B2UQ37	0.0201578	0.337659	Protein tyrosine phosphatase	Amuc_0736
B2UP20	0.0087768	0.336965	indole-3-glycerol-phosphate synthase (EC 4.1.1.48)	Amuc_0552
B2UNY2	0.00805167	0.334541	Peptidoglycan glycosyltransferase (EC 2.4.1.129)	Amuc_0514
B2UL68	0.00212161	0.333389	Alpha-L-fucosidase (EC 3.2.1.51)	Amuc_0010
B2ULX5	0.000519138	0.333326	PDZ/DHR/GLGF domain protein	Amuc_0175
B2UNX7	0.0254674	0.332186	F0F1-type ATP synthase delta subunit-like protein	Amuc_0509
B2UP33	0.00157716	0.331079	Uncharacterized protein	Amuc_1993
B2UNB2	0.00356807	0.329814	ErfK/YbiS/YcfS/YnhG family protein	Amuc_0385
B2URJ4	0.00132745	0.328651	Membrane protein insertase YidC (Foldase YidC) (Membrane integrase YidC) (Membrane protein YidC)	yidC Amuc_1254
B2UNL8	0.000899857	0.32748	Apolipoprotein N-acyltransferase (ALP N-acyltransferase) (EC 2.3.1.269)	lnt Amuc_1921
B2ULW1	0.014405	0.320895	Mammalian cell entry related domain protein	Amuc_0161
B2UMJ3	0.0359289	0.320796	Uncharacterized protein	Amuc_1731
B2UQI5	0.00283824	0.317533	2-oxoisovalerate dehydrogenase subunit alpha (EC 1.2.4.4) (Branched-chain alpha-keto acid dehydrogenase E1 component alpha chain)	Amuc_0887
B2UQ13	0.0172082	0.315981	Sodium/hydrogen exchanger	Amuc_0711
B2UQR2	0.000605427	0.315343	Tetratricopeptide repeat protein	Amuc_0965
B2UPR1	0.00181593	0.31268	Cytochrome B561	Amuc_2130
B2ULM6	0.0288765	0.312086	Fibronectin type-III domain-containing protein	Amuc_1593
B2UQ67	0.000152392	0.30997	BFN domain-containing protein	Amuc_0767
B2UN51	0.0277322	0.302811	Deoxyguanosinetriphosphate triphosphohydrolase (EC 3.1.5.1)	Amuc_1847
B2URG0	0.00522157	0.300258	Alpha-N-acetylglucosaminidase (EC 3.2.1.50)	Amuc_1220
B2UKX6	0.000191064	0.29434	Histidinol-phosphatase (HolPase) (EC 3.1.3.15)	Amuc_1427
B2URB6	0.0183473	0.292682	TIGR01777 family protein	Amuc_1176
B2UP91	0.00902928	0.288844	Lipid-A-disaccharide synthase (EC 2.4.1.182)	Amuc_2052
B2UNC3	0.0251101	0.286336	Type I phosphodiesterase/nucleotide pyrophosphatase	Amuc_0396
B2UNP2	0.00163354	0.285776	Uncharacterized protein	Amuc_1945
B2URI1	0.00928017	0.284205	peptidoglycan glycosyltransferase (EC 2.4.99.28)	Amuc_1241
B2UM45	0.00256251	0.28393	Pyrophosphate--fructose 6-phosphate 1-phosphotransferase (EC 2.7.1.90) (6-phosphofructokinase, pyrophosphate dependent) (PPi-dependent phosphofructokinase) (PPi-PFK) (Pyrophosphate-dependent 6-phosphofructose-1-kinase)	pfp Amuc_1671
B2ULC2	0.0127702	0.282107	Putative ATP/GTP-binding protein	Amuc_0066
B2UPC2	0.0101626	0.282072	Glycosyl transferase group 1	Amuc_2084
B2UNX2	0.000211594	0.279373	DUF5069 domain-containing protein	Amuc_0504
B2UNF3	0.0112258	0.279043	Replicative DNA helicase (EC 5.6.2.3)	Amuc_0427
B2UQH9	0.0305884	0.278979	C_GCAxxG_C_C family protein	Amuc_0881
B2UN35	0.0035765	0.275521	Uncharacterized protein	Amuc_1828
B2UNW0	0.0279793	0.271952	Biotin synthase (EC 2.8.1.6)	bioB Amuc_0492
B2UPB4	0.0242291	0.271569	Cell divisionFtsK/SpoIIIE	Amuc_2076
B2ULB2	0.0049189	0.267885	ABC transporter related	Amuc_0055
B2UMU9	0.000869075	0.266763	Glycosyltransferase RgtA/B/C/D-like domain-containing protein	Amuc_0313
B2UMP1	0.000285731	0.265197	DUF4381 domain-containing protein	Amuc_1779
B2UPY2	0.000352426	0.265027	Haloacid dehalogenase-like hydrolase	Amuc_0680
B2UM00	0.00342974	0.264038	NfeD-like C-terminal domain-containing protein	Amuc_1624
B2UNW1	0.00368303	0.263523	Adenosylmethionine-8-amino-7-oxononanoate aminotransferase (EC 2.6.1.62) (7,8-diamino-pelargonic acid aminotransferase) (DAPA AT) (DAPA aminotransferase) (7,8-diaminononanoate synthase) (DANS) (Diaminopelargonic acid synthase)	bioA Amuc_0493
B2UL67	0.00162059	0.260761	Bifunctional chorismate mutase/prephenate dehydratase (EC 4.2.1.51) (Chorismate mutase-prephenate dehydratase) (p-protein)	Amuc_0009
B2UKU4	1.06509e-05	0.259942	8-amino-7-oxononanoate synthase (EC 2.3.1.47)	Amuc_1393
B2UPZ9	0.000898836	0.258768	Beta-glucanase	Amuc_0697
B2URK8	0.00241045	0.25613	L-serine dehydratase (EC 4.3.1.17)	Amuc_1268
B2ULJ9	0.000134944	0.256061	Alpha-2-macroglobulin domain protein	Amuc_1565
B2UMZ7	0.00168427	0.255178	Uncharacterized protein	Amuc_0364
B2UNF6	0.0012453	0.252067	CinA-like protein	Amuc_0430
B2UML3	2.43484e-05	0.250802	1,4-alpha-glucan branching enzyme (EC 2.4.1.18)	Amuc_1751
B2UM23	0.00388108	0.250657	Small ribosomal subunit protein bS20 (30S ribosomal protein S20)	rpsT Amuc_1648
B2UMM2	0.00833219	0.25005	ABC transporter related	Amuc_1760
B2UMZ8	0.00298459	0.243078	Squalene/phytoene synthase	Amuc_0365
B2UNG8	0.0209818	0.231243	Glycosyl transferase group 1	Amuc_0442
B2UQ96	0.0029286	0.228434	Protein serine/threonine phosphatase	Amuc_0797
B2UMW7	0.00248361	0.227995	FtsX-like permease family protein	Amuc_0334
B2UPT5	0.0065255	0.227681	Uncharacterized protein	Amuc_2155
B2UQA6	0.00598688	0.221718	RNA helicase (EC 3.6.4.13)	Amuc_0808
B2UKT3	0.0176279	0.219963	Secretion protein HlyD family protein	Amuc_1382
B2UP61	0.000491863	0.21832	Alkyl sulfatase and related hydrolase-like protein	Amuc_2022
B2UMN7	0.000106137	0.214381	Aldo/keto reductase	Amuc_1775
B2UPH1	0.00605673	0.214089	Phosphoribosyl-AMP cyclohydrolase (PRA-CH) (EC 3.5.4.19)	hisI Amuc_0611
B2UP41	0.00143337	0.202375	Putative lipoprotein	Amuc_2001
B2UPR0	0.000145206	0.200421	Nickel-dependent hydrogenase large subunit	Amuc_2129
B2UL58	0.00150027	0.1942	Permease YjgP/YjgQ family protein	Amuc_1510
B2UN34	0.00976177	0.192451	Pirin domain protein	Amuc_1827
B2UP49	0.00131887	0.191683	HNH Cas9-type domain-containing protein	Amuc_2010
B2UNE6	0.00178153	0.183947	HEAT repeat domain-containing protein	Amuc_0420
B2UR00	0.000392618	0.183444	Acriflavin resistance protein	Amuc_1059
B2UNI0	0.00079901	0.182317	Sialate O-acetylesterase domain-containing protein	Amuc_0454
B2UMD5	0.00828402	0.172532	Sel1 domain protein repeat-containing protein	Amuc_0241
B2UQM1	0.00741759	0.167707	NAD kinase (EC 2.7.1.23) (ATP-dependent NAD kinase)	nadK Amuc_0924
B2ULX9	0.00356551	0.166916	HAD-superfamily hydrolase, subfamily IA, variant 3	Amuc_0179
B2UPF5	0.00331358	0.16556	Phospholipid/glycerol acyltransferase	Amuc_0595
B2UPS1	0.00239716	0.161964	Transcriptional regulator	Amuc_2141
B2UMD2	0.001039	0.160021	Beta-lactamase domain protein	Amuc_0238
B2UMF4	0.00130901	0.159074	Redoxin domain protein	Amuc_0260
B2UKX3	0.00157621	0.157161	Major facilitator superfamily MFS_1	Amuc_1424
B2UL15	0.00473649	0.152949	FAD linked oxidase domain protein	Amuc_1466
B2UNR6	0.000838466	0.144797	Uncharacterized protein	Amuc_1969
B2UN37	0.000354084	0.134314	L-fuculokinase (EC 2.7.1.51) (L-fuculose kinase)	fucK Amuc_1830
B2UPT2	0.000250335	0.112396	YD repeat protein	Amuc_2152
B2UM15	0.000285945	0.105543	AsmA-like C-terminal domain-containing protein	Amuc_1639
B2UP10	0.00183247	0.0981594	Siroheme decarboxylase	Amuc_0542
B2ULI9	0.000152153	0.0967992	UvrABC system protein B (Protein UvrB) (Excinuclease ABC subunit B)	uvrB Amuc_1555

## Sheet: Table S6
DEPs of BB when co-cultured with AM vs monoculture in the Glc+GlcNAc media.
Uniprot ID	p-value	Fold change	Protein names	Gene Names
D4BNZ3	7.89158e-05	0.53257	ABC transporter, ATP-binding protein	BIFBRE_03801
D4BM02	0.00011901	0.156651	Iron permease FTR1 family	BIFBRE_03092

## Sheet: Table S7
DEPs of AM when co-cultured with BB vs monoculture in the mucin media.
Uniprot ID	p-value	Fold change	Protein names	Gene Names
B2URM9	0.000509	3.62831	Formylglycine-generating enzyme family protein	Amuc_1290
B2URH5	0.000671	1.85602	Small ribosomal subunit protein uS9	rpsI Amuc_1235
B2UQB0	0.003338	1.62274	tRNA uridine 5-carboxymethylaminomethyl modification enzyme MnmG (Glucose-inhibited division protein A)	mnmG gidA Amuc_0812
B2UL25	0.002343	1.51741	Small ribosomal subunit protein bS6 (30S ribosomal protein S6)	rpsF Amuc_1476
B2ULJ9	0.000635	0.660962	Alpha-2-macroglobulin domain protein	Amuc_1565
B2UML3	0.002825	0.626375	1,4-alpha-glucan branching enzyme (EC 2.4.1.18)	Amuc_1751
B2UPT2	0.002016	0.608318	YD repeat protein	Amuc_2152
B2UQD5	0.001117	0.573365	Sialate O-acetylesterase domain-containing protein	Amuc_0837
B2UQH4	0.000495	0.568575	Heavy metal translocating P-type ATPase	Amuc_0876
B2UNT8	0.002313	0.536086	Aminotransferase class V	Amuc_0470
B2UNK8	0.00035	0.522109	Uncharacterized protein	Amuc_1910
B2UPV5	0.000881	0.482883	UvrABC system protein A (Excinuclease ABC subunit A)	Amuc_2176
B2ULT6	0.001301	0.479925	VWFA domain-containing protein	Amuc_0136
B2UQI8	0.000781	0.416341	Transporter, hydrophobe/amphiphile efflux-1 (HAE1) family	Amuc_0890
B2ULJ8	0.001027	0.393102	Type II site-specific deoxyribonuclease (EC 3.1.21.4)	Amuc_1564
B2UM01	0.0025	0.321338	DNA primase (EC 2.7.7.101)	dnaG Amuc_1625
B2UQA8	0.001554	0.309523	2-alkenal reductase (EC 1.3.1.74)	Amuc_0810
B2UMA6	0.003965	0.298093	Uracil-DNA glycosylase superfamily	Amuc_0211
B2UMY2	0.003965	0.298093	NERD domain-containing protein	Amuc_0349
B2UMV4	0.002005	0.282708	Permease YjgP/YjgQ family protein	Amuc_0318
B2UMW3	0.004169	0.259987	Putative transcriptional regulator	Amuc_0329
B2UN06	0.002898	0.233998	Uncharacterized Fe-S center protein, putative ferredoxin	Amuc_1799
B2UKY6	0.000185	0.222695	CBM6 domain-containing protein	Amuc_1437
B2UMH2	0.002605	0.203194	ATP-dependent DNA helicase RecQ (EC 5.6.2.4) (DNA 3'-5' helicase RecQ)	Amuc_1710
B2UN90	0.001306	0.181075	MscS Mechanosensitive ion channel	Amuc_1887
B2ULG1	0.001167	0.091625	Aldo/keto reductase	Amuc_1527

## Sheet: Table S8
DEPs of BB when co-cultured with AM vs monoculture in the mucin media.
Uniprot ID	p-value	Fold change	Protein names	Gene Names
D4BQE4	0.000453286	4.4051	Putative dihydrodipicolinate synthase	BIFBRE_04313
D4BQD9	0.000510389	3.46409	L-fuconate dehydratase (EC 4.2.1.68)	BIFBRE_04307
D4BP27	0.00102501	3.04005	MFS transporter, SP family	BIFBRE_03835
D4BQE0	0.000194607	2.60328	Oxidoreductase, short chain dehydrogenase/reductase family protein	BIFBRE_04309
D4BRR4	0.000239668	1.81368	Transcriptional regulator MraZ	mraZ BIFBRE_04804
D4BMK8	0.00185828	1.562	Large ribosomal subunit protein bL19	rplS BIFBRE_03304
D4BQR5	0.000369897	1.53041	Large ribosomal subunit protein uL22	rplV BIFBRE_04442
D4BN45	0.00107047	0.632054	ABC transporter, substrate-binding protein	BIFBRE_03493
D4BN97	0.00146255	0.625767	UvrABC system protein A (Excinuclease ABC subunit A)	BIFBRE_03545
D4BNF8	0.000388914	0.577507	DNA ligase (EC 6.5.1.2) (Polydeoxyribonucleotide synthase [NAD(+)])	ligA BIFBRE_03608
D4BNG5	0.00187267	0.482824	DUF3043 domain-containing protein	BIFBRE_03615
D4BQB7	0.00182734	0.391798	ABC transporter, ATP-binding protein	BIFBRE_04286
D4BRZ6	0.00142566	0.383177	Site-specific recombinase, phage integrase family	BIFBRE_04887
D4BM67	8.72559e-06	0.345693	MIP family channel protein	BIFBRE_03159
D4BRI4	0.00177025	0.198821	Polyphosphate:nucleotide phosphotransferase, PPK2 family (EC 2.7.4.-)	BIFBRE_04720
D4BL72	1.91262e-05	0.171562	Alpha amylase, catalytic domain protein	BIFBRE_02804

## Sheet: Table S9
DEPs of BL when co-cultured with AM vs monoculture in the Glc+GlcNAc media.
Uniprot ID	p-value	Fold change	Protein names	Gene Names
A0A075NEJ5	0.00382419	11.3468	Large ribosomal subunit protein bL17	rplQ APC1464_1526 B5U78_08965 CE169_09590 CYJ39_04360 DPC6316_1659 DPC6317_1681 DWV47_05675 DWZ73_05945 GBB40_02455 GBB63_09010 GBB65_07290 GBB73_09270 GBC43_05280 GBC45_10395 GBC97_07065 GBI83_10620 GBI87_09875 GBK08_07175 GS08_08960 GT999_05595 GUA24_03170 KSW34_06145 SAMN04489748_0231 SCX10_04765
A0A075ND12	4.59067e-05	8.5452	Small ribosomal subunit protein uS19	rpsS APC1461_1711 APC1464_1549 APC1503_1786 B5U78_09080 CE169_08960 CWE05_06120 CYJ39_04245 DPC6316_1682 DPC6317_1704 DWV47_05560 DWV59_00380 DWZ73_06060 DXC63_10740 GBB40_02570 GBB63_06040 GBB65_07405 GBB73_05670 GBC43_05165 GBC45_10780 GBC97_06950 GBI83_09165 GBI87_09755 GBJ98_01290 GBK06_01380 GBK08_07060 GS08_09075 GT999_05480 GUA24_03285 KSW34_06260 OYT97_01250 RS864_10815 SAMN04489748_0254 …
A0A0A1GRH3	0.00141638	6.79121	Aldo/keto reductase (Oxidoreductase, aldo/keto reductase family) (Predicted oxidoreductase)	APC1503_0315 B5U78_04285 CE169_05850 DPC6316_0337 DPC6317_0285 DWV47_04985 DWZ73_01850 DXC63_03820 GBB40_00290 GBB63_04295 GBB65_04290 GBB73_02685 GBC43_05640 GBC45_07370 GBC97_01050 GBK08_01140 GT999_00625 GUA24_00630 KSW34_05780 OYT97_07675 RS864_10505 SAMN04489748_1108 SCX10_01975
A0A0A1GQS0	4.6092e-05	5.90654	Large ribosomal subunit protein uL11	rplK APC1464_1658 APC1503_1847 B5U78_10790 CE169_11140 CYJ39_07305 DPC6316_1746 DPC6317_1768 DWV47_08595 DWV59_06990 DWZ73_08495 DXC63_07695 GBB40_06895 GBB63_05475 GBB65_10775 GBB73_06540 GBC43_10535 GBC45_07590 GBC97_11060 GBI83_03935 GBI87_03680 GBJ98_06355 GBK06_06210 GBK08_11025 GT999_06750 GUA24_07070 KSW34_07630 OYT97_09470 SAMN04489748_0325 SCX10_02925
A0A0A1GMU5	0.0335489	5.49568	S-ribosylhomocysteine lyase (EC 4.4.1.21) (AI-2 synthesis protein) (Autoinducer-2 production protein LuxS)	luxS APC1464_0448 APC1503_0520 DPC6316_0496 DWV59_01970 DXC63_10195 GBB40_09570 GBB63_10380 GBB65_03080 GBB73_10495 GBC43_02940 GBC97_00885 GBI83_11000 GBI87_00115 GBJ98_00905 GBK06_00995 GBK08_00885 GT999_01110 GUA24_01115 OYT97_02030 SAMN04489748_0435
A0A0M4N1B4	0.0198188	5.0244	2,3-bisphosphoglycerate-dependent phosphoglycerate mutase (BPG-dependent PGAM) (PGAM) (Phosphoglyceromutase) (dPGM) (EC 5.4.2.11)	gpmA APC1464_1480 APC1503_1718 B5U78_02270 CE169_06095 CWE05_06485 CYJ39_04610 DPC6316_1614 DPC6317_1635 DWV47_05925 DWV59_00745 DWZ73_05690 DXC63_11145 GBB40_02185 GBB63_06930 GBB65_00040 GBB73_07105 GBC43_08420 GBC45_05015 GBC97_01955 GBI83_07620 GBI87_07925 GBJ98_01655 GBK06_01745 GBK08_02045 GS08_08665 GT999_05085 GUA24_02925 KSW34_08030 OYT97_00895 RS864_05965 SAMN04489748_0183 SCX10_05005
A0A0A1GTV9	0.0118722	4.93893	Large ribosomal subunit protein uL16	rplP APC1464_1546 APC1503_1783 B5U78_09065 CE169_08945 CYJ39_04260 DPC6316_1679 DPC6317_1701 DWV47_05575 DWZ73_06045 DXC63_10725 GBC45_10765 GBJ98_01305 GBK06_01395 KSW34_06245 SAMN04489748_0251 SCX10_04665
A0A0A1GQX8	0.0159956	4.18584	Elongation factor Tu (EF-Tu)	tuf APC1464_0503 APC1503_0576 B5U78_01420 CYJ39_05840 DPC6316_0554 DPC6317_0541 DWV47_07455 DWV59_02270 DWZ73_03040 DXC63_00255 GBB40_06820 GBB63_10890 GBB65_03375 GBB73_10935 GBC43_03235 GBC45_03780 GBI83_01370 GBI87_00415 GT999_01405 GUA24_01405 KSW34_05635 OYT97_01665 SAMN04489748_0494
A0A075ND09	0.00096587	3.98192	Small ribosomal subunit protein uS17	rpsQ APC1461_1706 APC1464_1544 APC1503_1781 B5U78_09055 CE169_08935 CWE05_06145 CYJ39_04270 DPC6316_1677 DPC6317_1699 DWV47_05585 DWV59_00405 DWZ73_06035 DXC63_10715 GBB40_02545 GBB63_06065 GBB65_07380 GBB73_05695 GBC43_05190 GBC45_10755 GBC97_06975 GBI83_09140 GBI87_09780 GBJ98_01315 GBK06_01405 GBK08_07085 GS08_09050 GT999_05505 GUA24_03260 KSW34_06235 OYT97_01225 RS864_10790 SAMN04489748_0249 …
A0A269T9H9	0.00413785	3.88761	Elongation factor P (EF-P)	efp APC1503_1474 DPC6316_1361 DPC6317_1381 DWV47_08065 DWV59_09180 DXC63_04670 GBC97_07515 GBI83_00765 GBI87_04215 GBK08_07625 GS08_07300 KSW34_00200 RS864_04895 SAMN04489748_2012 SCX10_03675
A0A075NHY7	0.00826354	3.67242	DNA-binding protein HB1 (DNA-binding protein HU) (HU family DNA-binding protein) (Integration host factor)	APC1461_1488 APC1464_1334 APC1503_1555 B5U78_03070 CE169_03775 CWE05_02020 CYJ39_09685 DPC6316_1446 DPC6317_1470 DWV47_08500 DWV59_08120 DWZ73_07085 DXC63_04195 GBB40_05565 GBB63_07600 GBB65_00865 GBB73_07775 GBC43_01125 GBC45_01995 GBC97_04175 GBI83_00325 GBI87_03775 GBJ98_02025 GBK06_02525 GBK08_04340 GS08_07740 GT999_02680 GUA24_02690 KSW34_00625 OYT97_00120 RS864_04585 SAMN04489748_0032 SCX10…
A0A1V8QE73	0.0028152	3.14971	Large ribosomal subunit protein uL15	rplO APC1461_1696 CWE05_06195 DPC6317_1689 DWV47_05635 DWV59_00455 GBB65_07330 GBC43_05240 GBC45_10705 GBC97_07025 GBJ98_01365 GBK06_01455 GBK08_07135 GS08_09000 RS864_10740 SAMN04489748_0239 SCX10_04725
A0AA45V603	0.0121231	3.13287	Cysteine desulfurase (EC 2.8.1.7)	SAMN04489748_0743
A0AA45ZNR0	4.29449e-05	2.9343	N5-carboxyaminoimidazole ribonucleotide mutase (N5-CAIR mutase) (EC 5.4.99.18) (5-(carboxyamino)imidazole ribonucleotide mutase)	purE SAMN04489748_0459
A0A075NEN5	0.0149654	2.93275	Large ribosomal subunit protein uL13	rplM APC1464_1560 APC1503_1797 B5U78_09165 CE169_01355 CYJ39_04160 DPC6316_1693 DPC6317_1715 DWV47_05505 DWV59_00325 DWZ73_06115 DXC63_10795 GBB40_02655 GBB63_05955 GBB65_07490 GBB73_05585 GBC43_05080 GBC45_09210 GBC97_06895 GBI83_09220 GBI87_09700 GBJ98_01205 GBK06_01295 GBK08_07005 GS08_09135 GT999_05425 GUA24_03340 KSW34_06345 OYT97_01305 SAMN04489748_0265 SCX10_07195
A0A133LR07	0.0298817	2.87636	carbonic anhydrase (EC 4.2.1.1)	B5U78_08405 CYJ39_00185 DPC6317_0024 GBI83_04280 GBI87_05975 GBJ98_06860 GBK06_07720 OYT97_02720 SAMN04489748_1374 SCX10_10095
A0A0A1GMH3	0.00472992	2.85314	Phosphoketolase (Xylulose-5-phosphate/fructose-6-phosphate phosphoketolase)	APC1464_0643 APC1503_0722 B5U78_00635 CE169_08750 CYJ39_08465 DPC6316_0734 DWV47_03680 DWZ73_09130 DXC63_01040 GBB40_01735 GBB63_01180 GBB65_01670 GBB73_01210 GBC43_03940 GBC45_03460 GBC97_03310 GBI83_08310 GBI87_08405 GBJ98_08715 GBK06_03110 GBK08_03405 GT999_03380 GUA24_04120 SAMN04489748_0646 SCX10_09205
A0A2I1J2M2	0.00857905	2.81731	Ribosome hibernation promoting factor (HPF)	raiA hpf CYJ39_03680 DPC6316_1166 DWV59_05920 KSW34_01765 SAMN04489748_1809 SCX10_08880
A0A0A1GMN7	0.0263424	2.78074	Fe-S cluster assembly ATPase SufC (FeS assembly protein SufC) (Iron-regulated ABC transporter ATPase subunit SufC)	sufC APC1464_0740 APC1503_0822 B5U78_00125 DPC6316_0925 DPC6317_0822 DWV47_03190 DWV59_03625 DXC63_01525 GBB40_08800 GBB63_05345 GBB65_02170 GBB73_05280 GBC43_04440 GBC45_08260 GBC97_03810 GBJ98_02850 GBK06_03610 GBK08_03910 GT999_03865 GUA24_04600 KSW34_02780 OYT97_04705 SAMN04489748_0742 SCX10_06600
A0A0A1GSN5	0.0122719	2.75961	Chaperonin GroEL (EC 5.6.1.7) (60 kDa chaperonin) (Chaperonin-60) (Cpn60)	groL groEL APC1464_1318 APC1503_1539 B5U78_03155 CE169_03690 CYJ39_06570 DPC6316_1430 DPC6317_1454 DWV47_08415 DWV59_08205 DWZ73_07170 DXC63_04280 GBB40_05650 GBB63_07685 GBB65_00950 GBB73_07860 GBC43_01210 GBC45_02080 GBC97_04260 GBI83_00410 GBI87_03860 GBJ98_02110 GBK06_02440 GBK08_04255 GT999_02595 GUA24_02605 KSW34_00545 OYT97_00040 SAMN04489748_0015 SCX10_08820
A0A6I1DNX8	0.00161257	2.61185	Polysaccharide pyruvyl transferase	GBB63_00270 GBB73_00270 SAMN04489748_1037
A0A0M4N332	0.0374623	2.59736	Uncharacterized protein	DPC6316_0970 DWV59_03375 GBI83_11155 GBI87_11045 SAMN04489748_0788
A0A075NFD6	0.00855435	2.55092	Small ribosomal subunit protein uS7	rpsG APC1461_0585 APC1464_0501 APC1503_0574 B5U78_01430 CE169_04485 CWE05_00465 CYJ39_05850 DPC6316_0552 DPC6317_0539 DWV47_07465 DWV59_02260 DXC63_00245 GBB40_06810 GBB63_10900 GBB65_03365 GBB73_10945 GBC43_03225 GBC45_03790 GBC97_00605 GBI83_01360 GBI87_00405 GBJ98_09755 GBK06_04680 GBK08_00605 GS08_03095 GT999_01395 GUA24_01395 KSW34_05645 OYT97_01675 RS864_08385 SAMN04489748_0492 SCX10_00650
A0A075NC78	6.13728e-07	2.54343	DNA-directed RNA polymerase subunit alpha (RNAP subunit alpha) (EC 2.7.7.6) (RNA polymerase subunit alpha) (Transcriptase subunit alpha)	rpoA APC1464_1527 APC1503_1764 B5U78_08970 CE169_09595 CWE05_06230 CYJ39_04355 DPC6316_1660 DPC6317_1682 DWV47_05670 DWV59_00490 DWZ73_05950 DXC63_11740 GBB40_02460 GBB63_09005 GBB65_07295 GBB73_09265 GBC43_05275 GBC45_10400 GBC97_07060 GBI83_10615 GBI87_09870 GBJ98_01400 GBK06_01490 GBK08_07170 GS08_08965 GT999_05590 GUA24_03175 KSW34_06150 OYT97_01140 RS864_10705 SAMN04489748_0232 SCX10_04760
A0A0A1GPM0	0.019635	2.47775	Regulatory protein, tetR family (Transcriptional regulator) (TetR/AcrR family transcriptional regulator)	APC1464_0253 APC1503_0280 B5U78_04435 CE169_00730 DPC6316_0310 DPC6317_0258 DWV47_04835 DWV59_04690 DWZ73_01670 DXC63_03670 GBB40_00495 GBB63_04500 GBB65_04445 GBB73_02480 GBC43_05795 GBC45_07525 GBC97_01260 GBI83_06655 GBI87_04765 GBJ98_03810 GBK06_07135 GBK08_01350 GT999_00475 GUA24_00480 OYT97_11075 SAMN04489748_1138 SCX10_01800
A0A0M5LDA3	0.00290057	2.38554	Aspartyl/glutamyl-tRNA(Asn/Gln) amidotransferase subunit B (Asp/Glu-ADT subunit B) (EC 6.3.5.-)	gatB APC1464_0209 APC1503_0236 B5U78_04675 CE169_00490 CYJ39_01290 DPC6316_0237 DPC6317_0214 DWV47_04600 DWV59_04925 DWZ73_01300 DXC63_03295 GBB40_00870 GBB63_10135 GBB65_04805 GBB73_10250 GBC43_06155 GBC45_05625 GBC97_01510 GBI83_07825 GBI87_05420 GBK08_01600 GT999_00095 GUA24_00095 KSW34_04555 OYT97_06210 RS864_05390 SAMN04489748_2077
A0A0M4N3H8	0.00138312	2.37848	glyceraldehyde-3-phosphate dehydrogenase (phosphorylating) (EC 1.2.1.12) (NAD-dependent glyceraldehyde-3-phosphate dehydrogenase)	gap APC1464_1096 APC1503_1333 B5U78_07685 CE169_06650 CYJ39_06845 DPC6316_1221 DPC6317_1242 DWV47_00390 DWV59_05645 DWZ73_06555 GBB40_03315 GBB63_01965 GBB65_05245 GBB73_02000 GBC43_02470 GBC45_00090 GBC97_02880 GBI83_02485 GBI87_02570 GBJ98_09305 GBK06_02695 GBK08_02975 GT999_04410 GUA24_05145 OYT97_03345 SAMN04489748_1865 SCX10_04090
A0A2N0TKL4	0.0318003	2.3742	Acetate kinase (EC 2.7.2.1) (Acetokinase)	ackA APC1461_0763 CWE05_03560 GBB65_08865 GBC43_08300 GS08_03935 GT999_07715 GUA24_07800 SAMN04489748_0627
A0AA45V959	0.000866713	2.3644	Phosphoglycerate kinase (EC 2.7.2.3)	pgk SAMN04489748_1726
A0A0A1GQZ3	0.00216973	2.35489	Xanthine phosphoribosyltransferase (XPRTase) (EC 2.4.2.22)	xpt APC1464_0717 APC1503_0800 B5U78_00240 CE169_10430 CYJ39_08065 DWV59_03740 DWZ73_08725 GBB40_09635 GBB63_05230 GBB65_02055 GBB73_05165 GBC43_04325 GBC45_09635 GBC97_03700 GBI83_06955 GBI87_07260 GBJ98_02965 GBK06_03495 GBK08_03800 GT999_03755 GUA24_04490 KSW34_02670 OYT97_04815 SAMN04489748_0720 SCX10_06490
A0A0A1GPL6	0.0083639	2.35127	Glycine--tRNA ligase (EC 6.1.1.14) (Glycyl-tRNA synthetase) (GlyRS)	glyQS APC1464_1202 APC1503_1424 B5U78_03800 CE169_08155 CYJ39_05945 DPC6316_1310 DPC6317_1331 DWV47_07780 DWV59_08890 DWZ73_07790 DXC63_04955 GBB40_03990 GBB63_03325 GBB65_01570 GBB73_03675 GBC43_01830 GBC45_02695 GBC97_07240 GBI83_01045 GBI87_04495 GBJ98_07525 GBK06_08120 GBK08_07350 GT999_01985 GUA24_01985 KSW34_10575 OYT97_04330 SAMN04489748_1960 SCX10_10175
A0A075N9G9	0.00478323	2.33248	Phosphoribosyl-ATP pyrophosphatase (PRA-PH) (EC 3.6.1.31)	hisE APC1461_1003 APC1464_0861 APC1503_1032 B5U78_05315 CE169_05135 CWE05_07360 CYJ39_02460 DPC6316_0845 DPC6317_0964 DWV47_02055 DWV59_03010 DWZ73_04315 DXC63_08545 GBB40_07990 GBB63_07435 GBB65_08680 GBB73_07610 GBC43_00455 GBC45_01465 GBC97_05430 GBI83_05415 GBI87_01800 GBJ98_03215 GBK06_04215 GBK08_05530 GS08_05310 GT999_09355 GUA24_09380 KSW34_03325 OYT97_10550 RS864_10060 SAMN04489748_0863 …
A0A0A1GMD8	0.00323495	2.2826	Phospho-2-dehydro-3-deoxyheptonate aldolase (EC 2.5.1.54)	APC1464_0269 APC1503_0304 B5U78_04340 CE169_05790 CYJ39_01760 DPC6316_0326 DPC6317_0274 DWV47_04930 DWZ73_01795 GBB40_00345 GBB63_04350 GBB65_04345 GBB73_02630 GBC43_05695 GBC45_07425 GBC97_01105 GBI83_06510 GBI87_04620 GBK08_01195 GT999_00570 GUA24_00575 SAMN04489748_1119 SCX10_01920
A0AA45V5M3	0.0199382	2.17881	Glutamine synthetase (EC 6.3.1.2)	SAMN04489748_0527
A0A0A1GPB6	0.00172038	2.17557	6-phosphogluconate dehydrogenase, decarboxylating (EC 1.1.1.44)	gndA CE169_04235 DPC6316_0196 DPC6317_0173 DWV47_04375 DWZ73_01075 DXC63_03105 GBB65_06110 GBC43_06730 KSW34_04770 OYT97_05995 SAMN04489748_1549
A0A0A1GTI2	0.0115642	2.16093	Small ribosomal subunit protein uS2	rpsB APC1464_0936 APC1503_1170 B5U78_05715 CE169_11940 CYJ39_03155 DPC6316_1052 DPC6317_1038 DWV47_01385 DWV59_07640 DWZ73_04985 DXC63_07835 GBB40_07535 GBB63_09620 GBB65_05775 GBB73_09735 GBC43_07035 GBC97_08775 GBI83_05825 GBI87_01390 GBJ98_03615 GBK06_04615 GBK08_08885 GT999_08070 GUA24_08110 KSW34_02255 SAMN04489748_1754 SCX10_07920
A0A0A1GUY1	0.0354744	2.15883	Glucokinase (EC 2.7.1.2) (Glucose kinase)	APC1464_1444 APC1503_1683 B5U78_02475 CE169_10050 CYJ39_04810 DPC6316_1577 DPC6317_1600 DWV59_00945 DXC63_08695 GBB40_10120 GBB63_07135 GBB65_00240 GBB73_07310 GBC43_08625 GBC97_02155 GBI83_07420 GBI87_07725 GBJ98_01855 GBK06_01945 GBK08_02245 GT999_05690 OYT97_00705 SAMN04489748_0141
A0A075N8F3	0.00201873	2.13918	DNA polymerase III subunit beta (DNA starvation/stationary phase protection protein) (Starvation-inducible DNA-binding protein)	APC1461_0045 APC1464_0023 APC1503_0023 B5U78_08390 CE169_02205 CWE05_04775 DPC6316_0023 DPC6317_0022 DWV47_09275 DWV59_07445 DWZ73_00100 DXC63_02515 GBB40_05180 GBB63_03710 GBB65_10080 GBB73_04065 GBC43_10370 GBC45_06685 GBC97_04735 GBJ98_06845 GBK06_07735 GBK08_04835 GS08_00125 GT999_07225 GUA24_07310 KSW34_09230 OYT97_02710 SAMN04489748_1371 SCX10_10080
A0A0M4N284	0.00601278	2.0512	Phosphoribosylaminoimidazole-succinocarboxamide synthase (EC 6.3.2.6) (SAICAR synthetase)	purC APC1464_0494 APC1503_0567 B5U78_01470 CE169_04445 CYJ39_09790 DPC6316_0546 DPC6317_0532 DWV47_07505 DWV59_02220 DWZ73_02985 DXC63_00205 GBB40_06765 GBB63_07955 GBB65_03325 GBB73_08130 GBC43_03185 GBC45_03830 GBC97_00645 GBI83_01320 GBI87_00365 GBJ98_01145 GBK06_01235 GBK08_00645 GS08_03055 GT999_01350 GUA24_01355 KSW34_08845 OYT97_01710 SAMN04489748_0484 SCX10_00615
A0A0A1GR05	0.00424807	2.01577	Alanine--tRNA ligase (EC 6.1.1.7) (Alanyl-tRNA synthetase) (AlaRS)	alaS APC1464_0728 CE169_03830 CYJ39_08015 DPC6316_0913 DPC6317_0810 DWV59_03690 DWZ73_08675 DXC63_01460 GBB40_08735 GBB63_05280 GBB73_05215 GBC45_09585 GBC97_03750 GBI83_07005 GBI87_07310 GBJ98_02915 GBK06_03545 GBK08_03850 GT999_03805 GUA24_04540 SAMN04489748_0730 SCX10_06540
A0A0A1GS53	0.000330415	1.93556	L-lactate dehydrogenase (L-LDH) (EC 1.1.1.27)	ldh APC1464_1161 APC1503_1393 B5U78_07440 CE169_06325 CYJ39_07150 DPC6316_1279 DPC6317_1301 DWV47_00090 DWV59_05400 DWZ73_06250 DXC63_05710 GBB40_08415 GBB63_08350 GBB65_04995 GBB73_08525 GBC43_02760 GBC45_07150 GBC97_09340 GBI83_02190 GBI87_02275 GBJ98_05285 GBK06_05155 GBK08_09615 GT999_04085 GUA24_04820 KSW34_08415 OYT97_03650 SAMN04489748_1916 SCX10_08550
A0A075NA89	0.00773688	1.9178	Large ribosomal subunit protein bL9	rplI APC1464_0197 APC1503_0225 B5U78_04735 CE169_00420 CYJ39_01230 DPC6316_0226 DPC6317_0203 DWV47_04540 DWV59_04985 GBB65_04865 GBC43_06215 GBC45_05685 GBC97_01570 GBI83_07765 GBI87_05480 GBJ98_08015 GBK06_08420 GBK08_01660 GS08_01275 GT999_00035 GUA24_00035 KSW34_04615 OYT97_06150 SAMN04489748_2089
A0A0A1GRH7	0.0161998	1.89596	Small ribosomal subunit protein bS16	rpsP APC1464_0285 APC1503_0320 B5U78_04265 CE169_05870 CYJ39_01840 DPC6316_0342 DPC6317_0289 DWV59_04435 DWZ73_01905 DXC63_03840 GBB40_00270 GBB63_04275 GBB73_02705 GBI83_06435 GBI87_09490 GBJ98_00080 GBK06_00170 GT999_00645 GUA24_00650 KSW34_05800 OYT97_07655 SAMN04489748_1103 SCX10_01995
A0A0A1GRJ6	0.00820309	1.86798	CTP synthase (EC 6.3.4.2) (Cytidine 5'-triphosphate synthase) (Cytidine triphosphate synthetase) (CTP synthetase) (CTPS) (UTP--ammonia ligase)	pyrG APC1464_0736 APC1503_0818 B5U78_00145 CE169_03880 CYJ39_07970 DPC6316_0921 DPC6317_0818 DWV47_03210 DWV59_03645 DWZ73_08630 DXC63_01505 GBB40_08780 GBB63_05325 GBB65_02150 GBB73_05260 GBC43_04420 GBC45_08280 GBC97_03790 GBI83_07050 GBI87_07355 GBJ98_02870 GBK06_03590 GBK08_03890 GT999_03845 GUA24_04580 KSW34_02760 OYT97_04725 SAMN04489748_0738 SCX10_06580
A0A0A1GPE2	0.022921	1.86005	Glutamyl-tRNA(Gln) amidotransferase subunit A (Glu-ADT subunit A) (EC 6.3.5.7)	gatA APC1464_0208 APC1503_0235 CE169_00485 DWV47_04595 DWV59_04930 DXC63_03290 GBB40_00875 GBB63_10140 GBB65_04810 GBB73_10255 GBC45_05630 GBC97_01515 GBJ98_04335 GBK06_06605 GBK08_01605 GT999_00090 GUA24_00090 KSW34_04560 OYT97_06205 SAMN04489748_2078 SCX10_01565
A0A151C3V8	0.000678937	1.85555	ABC transporter substrate-binding protein (Oligopeptide transport system substrate-binding protein) (Oligopeptide-binding protein oppA)	B5U78_07800 DPC6316_1198 DWV59_05760 GBC97_02995 GBK08_03090 KSW34_01605 OYT97_03230 SAMN04489748_1842 SCX10_04205
A0A413AGN1	0.000265897	1.84261	Phosphoenolpyruvate carboxylase	SAMN04489748_1391
A0A0M3TK93	0.0331697	1.82521	Transcription termination/antitermination protein NusA	nusA B5U78_08920 DPC6317_1673 DWV59_00540 DWZ73_05895 GBB40_02410 GBB63_09055 GBB73_09315 GBC45_10350 GT999_05635 GUA24_03130 KSW34_08230 OYT97_01095 SAMN04489748_0223
A0A0A1GSL9	0.000145023	1.81664	GMP synthase [glutamine-hydrolyzing] (EC 6.3.5.2) (GMP synthetase) (Glutamine amidotransferase)	guaA APC1464_0642 APC1503_0721 B5U78_00640 CYJ39_08470 DPC6316_0733 DWV47_03685 DWZ73_09135 DXC63_01035 GBB40_01730 GBB63_01175 GBB65_01665 GBB73_01205 GBC43_03935 GBC45_03455 GBC97_03305 GBK08_03400 GT999_03375 GUA24_04115 OYT97_09900 SAMN04489748_0645 SCX10_09200
A0A075N7Q4	0.0279315	1.79155	Large ribosomal subunit protein bL19	rplS APC1461_0373 APC1464_0313 APC1503_0354 B5U78_04070 CWE05_07715 CYJ39_09150 DPC6316_0377 DPC6317_0341 DWV47_05180 DWV59_04275 DWZ73_02065 DXC63_04000 GBB40_00070 GBB63_00080 GBB65_04100 GBB73_00080 GBC43_09450 GBC45_08660 GBC97_09160 GBI83_06240 GBI87_09315 GBJ98_00245 GBK06_00335 GBK08_09255 GS08_02075 GT999_00800 GUA24_00805 KSW34_05955 OYT97_07500 RS864_10250 SAMN04489748_1072 SCX10_02155
A0A0A1GRE6	0.00414308	1.78889	Jag protein (KH domain-containing protein) (R3H domain-containing nucleic acid-binding protein) (SpoIIIJ-associated protein)	APC1464_1831 APC1503_2026 B5U78_08230 CE169_02360 CYJ39_00030 DPC6316_1934 DPC6317_1954 DWV47_09485 DWV59_07280 DWZ73_10340 DXC63_02680 GBB40_05990 GBB63_04035 GBB65_08080 GBB73_04390 GBC43_09975 GBC45_06505 GBC97_04945 GBI83_04105 GBI87_05800 GBJ98_06680 GBK06_07900 GBK08_05045 GT999_07390 GUA24_07475 OYT97_02580 SAMN04489748_1342 SCX10_06930
A0A151C4W8	0.0111163	1.77544	Aquaporin (Glycerol transporter) (Glycerol uptake facilitator (Major Intrinsic Protein Family))	CYJ39_02555 DPC6316_0995 DWV47_01960 GBB65_08585 GBC43_00360 GBC45_01370 OYT97_10645 SAMN04489748_1692
A0A1D7MSY8	0.000311197	1.76645	Protein translocase subunit SecA (EC 7.4.2.8)	secA APC1503_1278 CYJ39_03675 DPC6316_1165 DWV47_00670 DWV59_05925 GBC97_06670 GBJ98_05085 GBK06_02975 GBK08_06780 GT999_06945 GUA24_05785 SAMN04489748_1808 SCX10_08885
A0A075ND05	0.0314229	1.73798	Small ribosomal subunit protein uS8	rpsH APC1461_1701 APC1464_1539 APC1503_1776 B5U78_09030 CE169_08910 CWE05_06170 CYJ39_04295 DPC6316_1672 DPC6317_1694 DWV47_05610 DWV59_00430 DWZ73_06010 DXC63_10690 GBB40_02520 GBB63_06090 GBB65_07355 GBB73_05720 GBC43_05215 GBC45_10730 GBC97_07000 GBI83_09115 GBI87_09805 GBJ98_01340 GBK06_01430 GBK08_07110 GS08_09025 GT999_05530 GUA24_03235 KSW34_06210 OYT97_01200 RS864_10765 SAMN04489748_0244 …
A0A075NJ16	0.0077834	1.71359	Uracil phosphoribosyltransferase (EC 2.4.2.9) (UMP pyrophosphorylase) (UPRTase)	upp APC1464_1695 APC1503_1881 B5U78_10090 CE169_00215 CYJ39_07495 DPC6316_1781 DPC6317_1803 DWV47_08795 DWV59_06780 DWZ73_08305 DXC63_07485 GBB40_07090 GBB63_05670 GBB65_07020 GBB73_06735 GBC43_07685 GBC45_07800 GBC97_08110 GBI83_03740 GBI87_03485 GBK08_08200 GS08_09650 GT999_06565 GUA24_06885 KSW34_07455 OYT97_09650 SAMN04489748_0360 SCX10_03100
A0A0A1GRJ1	0.000808328	1.69434	Transaldolase (EC 2.2.1.2)	tal APC1503_1133 CYJ39_02975 GT999_06260 GUA24_06580 SAMN04489748_1717
A0A2N0TCL1	0.0166813	1.647	Aconitate hydratase (Aconitase) (EC 4.2.1.3)	acnA GBB40_03145 GBB63_01795 GBB73_01830 GBC97_03045 GBK08_03140 SAMN04489748_1832
A0A0A1GQS8	0.0144309	1.62203	Trigger factor (TF) (EC 5.2.1.8) (PPIase)	tig APC1503_0735 CE169_11030 CYJ39_08405 DPC6316_0747 DWV47_03620 DWV59_04075 DWZ73_09070 DXC63_01100 GBB40_01795 GBB63_01240 GBB65_01730 GBB73_01270 GBC43_04000 GBC45_03520 GBC97_03370 GBI83_08370 GBI87_08465 GBJ98_08775 GBK06_03170 GBK08_03465 GT999_03440 GUA24_04180 KSW34_07725 OYT97_09835 SAMN04489748_0659 SCX10_09265
A0A133LKH3	0.00878341	1.59876	Anaerobic ribonucleoside-triphosphate reductase (EC 1.17.4.2) (Ribonucleoside-triphosphate reductase class III catalytic subunit)	nrdD APC1464_1379 APC1503_1620 B5U78_02795 CE169_11830 CYJ39_10295 DPC6317_1527 DXC63_09015 GBB40_09430 GBB63_10205 GBB65_00615 GBB73_10385 GBC43_00830 GBC97_02520 GBI87_10150 GBJ98_05800 GBK06_05655 GBK08_02615 GT999_08850 GUA24_08790 KSW34_00885 OYT97_00345 SAMN04489748_0078 SCX10_05345
A0A075NC99	8.0763e-05	1.59551	Small ribosomal subunit protein uS3	rpsC APC1464_1547 APC1503_1784 B5U78_09070 CE169_08950 CYJ39_04255 DPC6316_1680 DPC6317_1702 DWV47_05570 DWV59_00390 DWZ73_06050 DXC63_10730 GBB40_02560 GBB63_06050 GBB65_07395 GBB73_05680 GBC43_05175 GBC45_10770 GBI83_09155 GBI87_09765 GBJ98_01300 GBK06_01390 GS08_09065 GT999_05490 GUA24_03275 KSW34_06250 OYT97_01240 RS864_10805 SAMN04489748_0252 SCX10_04660
A0A0M4N4L2	0.0338291	1.57351	UDP-glucose 4-epimerase (EC 5.1.3.2)	galE APC1503_1729 DPC6316_1625 DPC6317_1646 DWZ73_05750 DXC63_11085 GBB65_10270 GBC43_05485 GT999_05025 GUA24_02985 OYT97_00955 SAMN04489748_0195
A0A075N958	0.00613959	1.54956	ATP synthase subunit alpha (EC 7.1.2.2) (ATP synthase F1 sector subunit alpha) (F-ATPase subunit alpha)	atpA APC1464_0232 APC1503_0259 B5U78_04550 CE169_00615 CYJ39_01550 DPC6316_0289 DPC6317_0237 DWV47_04720 DWV59_04800 DWZ73_01560 GBB65_04560 GBC43_05910 GBC45_05210 GBC97_01375 GBI83_08245 GBI87_04880 GBJ98_03920 GBK06_07025 GBK08_01465 GS08_01455 GT999_00365 GUA24_00370 KSW34_04150 OYT97_06450 SAMN04489748_1160 SCX10_01690
A0A0A1GTG4	0.0213759	1.51202	Large ribosomal subunit protein uL1	rplA APC1464_1657 B5U78_10795 CE169_11145 CYJ39_07300 DPC6316_1745 DPC6317_1767 DWV47_08590 DWV59_06995 DWZ73_08500 DXC63_07700 GBB40_06890 GBB63_05470 GBB65_10780 GBB73_06535 GBC43_10540 GBC45_07585 GBC97_11065 GBI83_03940 GBI87_03685 GBJ98_06360 GBK06_06215 GBK08_11020 GT999_06755 GUA24_07075 KSW34_07635 OYT97_09465 SAMN04489748_0324 SCX10_02920
A0A2N0T0J7	0.00621866	1.5054	Xaa-Pro aminopeptidase	APC1503_1345 SAMN04489748_1877
A0A0A1GU02	0.030957	0.655906	Small ribosomal subunit protein uS15	rpsO APC1464_1588 APC1503_1826 B5U78_09335 CYJ39_03990 DPC6317_1743 DXC63_10990 GBB40_02825 GBB63_05785 GBB65_07665 GBB73_05415 GBC43_04910 GBC45_09380 GBC97_06725 GBI83_09390 GBI87_09530 GBJ98_08660 GBK06_08860 GBK08_06835 OYT97_09085 SAMN04489748_0297
A0A0A1GMT1	0.0103174	0.653484	ABC transporter substrate binding component (ABC transporter substrate-binding protein) (Transporter substrate-binding domain-containing protein)	APC1464_0422 CYJ39_09435 DPC6317_0445 DWZ73_02605 GBB65_09235 GBC43_08840 GBC97_08440 GBK08_08550 GT999_04845 GUA24_05585 SAMN04489748_0409
A0A413AHT9	0.0222396	0.620552	Activator of (R)-2-hydroxyglutaryl-CoA dehydratase (CoA-substrate-specific enzyme activase, putative)	APC1464_1377 SAMN04489748_0076
A0A075NC94	0.0254664	0.608835	Large ribosomal subunit protein uL24	rplX APC1461_1704 APC1464_1542 APC1503_1779 B5U78_09045 CE169_08925 CWE05_06155 CYJ39_04280 DPC6316_1675 DPC6317_1697 DWV47_05595 DWZ73_06025 DXC63_10705 GBB40_02535 GBB63_06075 GBB65_07370 GBB73_05705 GBC43_05200 GBC45_10745 GBC97_06985 GBI83_09130 GBI87_09790 GBJ98_01325 GBK06_01415 GBK08_07095 GS08_09040 GT999_05515 GUA24_03250 KSW34_06225 OYT97_01215 RS864_10780 SAMN04489748_0247 SCX10_04685
A0A0A1GPS4	0.0055138	0.601092	Glutamate--tRNA ligase (EC 6.1.1.17) (Glutamyl-tRNA synthetase) (GluRS)	gltX APC1464_0151 APC1503_0179 CE169_09735 CYJ39_00960 DPC6316_0180 DWV47_04270 DWV59_05255 DWZ73_00905 GBB40_10050 GBB63_11350 GBB65_06215 GBB73_11315 GBC43_06625 GBC45_06455 GBC97_05655 GBI83_05075 GBI87_08350 GBK08_06170 GT999_03140 GUA24_03880 OYT97_08200 SAMN04489748_1522 SCX10_02735
A0A0A1GRH4	0.0342015	0.59799	Succinate--CoA ligase [ADP-forming] subunit beta (EC 6.2.1.5) (Succinyl-CoA synthetase subunit beta) (SCS-beta)	sucC APC1464_0884 B5U78_05435 CYJ39_02580 DPC6316_1000 DPC6317_0987 DWV47_01935 DWV59_07920 DXC63_08425 GBB40_02945 GBB63_10555 GBB73_10725 GBC43_00335 GBC45_01345 GBC97_05550 GBJ98_03335 GBK06_04335 GBK08_05650 GT999_06360 GUA24_06680 KSW34_02535 OYT97_10670 SAMN04489748_1697
A0A075NJF9	0.0268605	0.58683	23S rRNA (Guanosine(2251)-2'-O)-methyltransferase RlmB (23S rRNA (Guanosine2251-2'-O)-methyltransferase) (RNA methyltransferase) (SpoU rRNA methylase family protein)	rlmB APC1461_1949 APC1464_1803 APC1503_1996 B5U78_10215 CE169_05370 CYJ39_10030 DPC6316_1904 DPC6317_1921 DWV47_09665 DWV59_07105 DWZ73_09285 DXC63_02860 GBB40_06145 GBB63_03880 GBB65_07855 GBB73_04235 GBC43_07365 GBC45_09545 GBC97_09540 GBI83_10775 GBI87_05645 GBJ98_07890 GBK06_07350 GBK08_09425 GS08_10430 GT999_07025 GUA24_07110 KSW34_10125 OYT97_02410 SAMN04489748_1307 SCX10_07075
A0AA45V9A7	0.0156705	0.574863	Probable dual-specificity RNA methyltransferase RlmN (EC 2.1.1.192) (23S rRNA (adenine(2503)-C(2))-methyltransferase) (23S rRNA m2A2503 methyltransferase) (Ribosomal RNA large subunit methyltransferase N) (tRNA (adenine(37)-C(2))-methyltransferase) (tRNA m2A37 methyltransferase)	rlmN SAMN04489748_1749
A0A0A1GTU0	0.00274064	0.573273	Large ribosomal subunit assembly factor BipA (EC 3.6.5.-) (GTP-binding protein BipA)	typA bipA APC1503_1316 B5U78_07770 CE169_05635 CYJ39_06760 DPC6316_1204 DPC6317_1226 DWV47_00475 DWV59_05730 DWZ73_06640 DXC63_05325 GBB40_03225 GBB63_01875 GBB65_05335 GBB73_01910 GBC43_02380 GBC45_00185 GBC97_02965 GBI83_02615 GBI87_02700 GBJ98_04890 GBK06_02780 GBK08_03060 KSW34_01575 SAMN04489748_1848 SCX10_04175
A0A0A1GV18	0.00117782	0.566732	1,3-beta-galactosyl-N-acetylhexosamine phosphorylase (EC 2.4.1.211)	gnpA CE169_12480 DWV47_05850 DWZ73_05765 DXC63_11070 GBB65_10255 GBC97_01880 GBJ98_01580 GBK06_01670 GBK08_01970 GT999_05010 GUA24_03000 SAMN04489748_0198
A0A0A1GQN9	0.0355107	0.549835	DNA gyrase subunit A (EC 5.6.2.2)	gyrA APC1464_0007 B5U78_08285 CE169_02305 CYJ39_00085 DPC6316_0007 DPC6317_0007 DWV59_07335 GBB40_05935 GBB63_04090 GBB73_04445 GBC43_10030 GBC45_06560 GBC97_04890 GBI83_04160 GBI87_05855 GBJ98_06735 GBK06_07845 GBK08_04990 KSW34_09135 SAMN04489748_1351 SCX10_06880
A0A0M5L5Z3	0.0324223	0.535398	Alpha-1,4-glucan:maltose-1-phosphate maltosyltransferase (GMPMT) (EC 2.4.99.16) ((1->4)-alpha-D-glucan:maltose-1-phosphate alpha-D-maltosyltransferase)	glgE B5U78_04595 DPC6316_0252 DWZ73_01375 DXC63_03370 GBC45_05545 GBI83_07905 GBI87_05340 GT999_00170 GUA24_00170 OYT97_06285 SAMN04489748_1169 SCX10_01645
A0A0M4MN74	0.00111323	0.534529	Acyl-CoA synthetase	APC1464_0325 DWV47_05245 DWV59_04210 DXC63_04065 KSW34_06015 SAMN04489748_1060
A0A1V8REL8	0.00278443	0.534053	Methyltransferase	APC1464_0664 APC1503_0743 DPC6316_0755 DPC6317_0744 SAMN04489748_0669
A0A0M5LBK3	0.00428516	0.530035	Uncharacterized protein	SAMN04489748_1121
A0A269T9F2	0.00961246	0.513409	Translation initiation factor IF-3	infC B5U78_07700 CE169_06635 CYJ39_06830 DWV47_00405 DWV59_05660 DWZ73_06570 DXC63_05395 GBB40_03295 GBB63_01945 GBB73_01980 GBC45_00115 GBJ98_04820 GBK06_02710 GT999_04430 GUA24_05165 KSW34_01505 OYT97_03330 RS864_06840 SAMN04489748_1862 SCX10_04105
A0A413AJI6	0.00434049	0.509102	Phosphate acetyltransferase (EC 2.3.1.8) (Phosphotransacetylase)	GBB65_08860 GBC43_08305 SAMN04489748_0628
A0A0A1GUG5	0.0015003	0.508057	Universal stress protein	APC1464_1311 APC1503_1532 CE169_03655 CYJ39_06535 DPC6316_1423 DWV47_08380 DWV59_08240 DXC63_04315 GBB40_05685 GBB63_07720 GBB73_07895 GBC97_04295 GBI83_00445 GBI87_03895 GBJ98_02145 GBK06_02405 GBK08_04220 KSW34_00510 SAMN04489748_0008 SCX10_03970
A0A0A1GQ67	0.0263086	0.497557	Signal recognition particle protein (EC 3.6.5.4) (Fifty-four homolog)	ffh APC1464_0287 APC1503_0322 B5U78_04255 CE169_04995 CYJ39_01850 DPC6317_0291 DWV47_05015 DWV59_04425 DXC63_03850 GBB40_00260 GBB63_04265 GBB73_02715 GBC45_07335 GBI83_06425 GBI87_09480 GBJ98_00090 GBK06_00180 GT999_00655 GUA24_00660 SAMN04489748_1101
A0AA45ZQD6	0.0230755	0.4906	Cysteine-rich secretory protein family protein	SAMN04489748_1579
A0AA45V5U2	0.00820062	0.489648	D-methionine transport system substrate-binding protein	SAMN04489748_0649
A0AA45ZQL9	0.0231663	0.481524	Acyl-CoA synthetase	SAMN04489748_1756
A0A0A1GQP2	0.0132674	0.47847	Glutamate dehydrogenase	gdhA APC1503_0011 B5U78_08310 CE169_02280 CYJ39_00110 DPC6316_0011 DPC6317_0010 DWV47_09405 DWV59_07360 DXC63_02600 GBB65_08160 GBC43_10055 GBC45_06585 GBC97_04865 GBI83_04185 GBI87_05880 GBJ98_06760 GBK06_07820 GBK08_04965 GT999_07310 GUA24_07395 KSW34_09155 OYT97_02645 SAMN04489748_1355 SCX10_06865
A0A0A1GQR0	0.0134777	0.470978	Glutamine--fructose-6-phosphate aminotransferase [isomerizing] (EC 2.6.1.16) (D-fructose-6-phosphate amidotransferase) (GFAT) (Glucosamine-6-phosphate synthase) (Hexosephosphate aminotransferase) (L-glutamine--D-fructose-6-phosphate amidotransferase)	glmS APC1464_0425 APC1503_0498 DPC6316_0474 DPC6317_0448 DWZ73_02620 DXC63_10310 GBJ98_00790 GBK06_00880 GT999_04860 GUA24_05600 SAMN04489748_0412
A0A0A1GU38	0.00696177	0.469523	Histidinol-phosphate aminotransferase (EC 2.6.1.9) (Imidazole acetol-phosphate transaminase)	hisC APC1461_1346 APC1464_1173 APC1503_1405 B5U78_07375 CE169_06390 CYJ39_07215 DPC6316_1291 DPC6317_1313 DWV47_00025 DWZ73_06185 DXC63_05775 GBB40_08350 GBB63_08415 GBB65_04930 GBB73_08590 GBC43_02825 GBC45_07215 GBJ98_05220 GBK06_05090 GT999_04025 GUA24_04760 KSW34_08475 OYT97_03710 SAMN04489748_1928
A0AA45ZP10	0.00784094	0.469313	Glutamate synthase (NADH) small subunit	SAMN04489748_0780
A0AA45ZPS1	0.000226813	0.452087	Cadherin-like beta sandwich domain-containing protein	SAMN04489748_1245
A0A0A1GVC4	0.000550611	0.450463	biotin carboxylase (EC 6.3.4.14)	B5U78_10630 DPC6316_1738 DWZ73_09680 DXC63_11445 GBJ98_09255 GBK06_09345 SAMN04489748_0314
A0A075N7B1	0.00841889	0.448582	Small ribosomal subunit protein bS18	rpsR APC1461_0242 APC1464_0196 APC1503_0224 B5U78_04740 CE169_00415 CWE05_08915 CYJ39_01225 DPC6316_0225 DPC6317_0202 DWV47_04535 DWV59_04990 DWZ73_01235 DXC63_03230 GBB40_00935 GBB63_08825 GBB65_04870 GBB73_09225 GBC43_06220 GBC45_05690 GBC97_01575 GBI83_07760 GBI87_05485 GBJ98_08020 GBK06_08425 GBK08_01665 GS08_01270 GT999_00030 GUA24_00030 KSW34_04620 OYT97_06145 RS864_01670 SAMN04489748_2090 …
A0AA45V561	0.011482	0.4469	4-alpha-glucanotransferase (EC 2.4.1.25) (Amylomaltase) (Disproportionating enzyme)	SAMN04489748_0266
A0AA45V5W2	0.0095232	0.445634	ABC transport system permease protein	SAMN04489748_0679
A0A413AH47	0.00602562	0.441834	Cu+-exporting ATPase (HAD-IC family P-type ATPase)	GT999_00060 GUA24_00060 SAMN04489748_2084
A0A075N6Y3	0.00459353	0.431081	Ketol-acid reductoisomerase (NADP(+)) (KARI) (EC 1.1.1.86) (Acetohydroxy-acid isomeroreductase) (AHIR) (Alpha-keto-beta-hydroxylacyl reductoisomerase)	ilvC APC1461_0126 APC1464_0093 APC1503_0117 B5U78_09715 CE169_10185 CWE05_04385 DPC6316_0122 DPC6317_0101 DWV47_03965 DWV59_09910 DWZ73_00580 DXC63_02045 GBB40_04715 GBB63_02800 GBB65_06520 GBB73_03150 GBC43_06320 GBC45_06145 GBC97_05955 GBI83_04775 GBI87_08070 GBJ98_04780 GBK06_04135 GBK08_05870 GS08_00570 GT999_02830 GUA24_03570 KSW34_10285 OYT97_08480 RS864_01145 SAMN04489748_1462 SCX10_02410
A0AA45V7R2	0.035485	0.427219	alpha-galactosidase (EC 3.2.1.22)	SAMN04489748_1296
A0A0A1GQP1	0.000871575	0.423208	Helicase	APC1464_1581 DPC6316_1714 DPC6317_1736 DWV59_00175 DXC63_10945 GBB65_07620 GBC43_04955 OYT97_09050 SAMN04489748_0290 SCX10_07320
A0A1V8PTK8	0.0011165	0.413832	Transcription termination factor Rho (EC 3.6.4.-) (ATP-dependent helicase Rho)	rho APC1464_0214 DPC6316_0242 DPC6317_0219 SAMN04489748_2072
A0A133LT95	0.0109184	0.401503	peptidoglycan glycosyltransferase (EC 2.4.99.28)	APC1464_0380 DPC6317_0404 DWV47_10445 DWV59_01625 DXC63_10580 GBB40_03605 GBB63_00395 GBB65_09915 GBB73_00390 GBC43_09880 GBI83_08845 GBI87_08920 GBJ98_00565 GBK06_00655 OYT97_09245 SAMN04489748_1013 SCX10_00030
A0AA45V4V2	0.0134677	0.40077	Predicted dehydrogenase	SAMN04489748_0090
A0A0A1GQG4	0.00727094	0.395685	Phosphoserine aminotransferase (EC 2.6.1.52) (Phosphohydroxythreonine aminotransferase) (PSAT)	serC APC1464_1476 B5U78_02290 CE169_06115 CYJ39_04630 DPC6316_1610 DPC6317_1631 DWV47_05945 DWV59_00765 DWZ73_05670 DXC63_11165 GBB40_02165 GBB63_06950 GBB73_07125 GBC43_08440 GBC45_04995 GBC97_01975 GBI83_07600 GBI87_07905 GBJ98_01675 GBK06_01765 GBK08_02065 GT999_05105 GUA24_02905 KSW34_08010 OYT97_00875 SAMN04489748_0179 SCX10_05025
A0A075NF21	0.0287129	0.393336	Peptide chain release factor 2 (RF-2)	prfB APC1461_0462 APC1464_0416 APC1503_0489 B5U78_01865 CWE05_01010 CYJ39_09405 DPC6317_0438 DWV47_11005 DWV59_01800 DWZ73_02575 DXC63_10355 GBB40_03780 GBB63_00570 GBB73_00565 GBI87_09095 GBJ98_00745 GBK06_00835 GS08_02635 GT999_04815 GUA24_05555 OYT97_02190 SAMN04489748_0403
A0A0A1GR15	0.0181153	0.388822	Argininosuccinate lyase (ASAL) (EC 4.3.2.1) (Arginosuccinase)	argH APC1464_0541 CE169_02065 CYJ39_05620 DPC6316_0593 DPC6317_0576 DWV59_02475 DWZ73_03260 DXC63_00480 GBB40_08165 GBB63_08075 GBB65_03580 GBB73_08250 GBC43_03440 GBC45_02915 GBC97_00415 GBI83_01575 GBI87_00620 GBK08_00415 OYT97_01465 SAMN04489748_0547 SCX10_00945
A0A0A1GUA5	0.0141823	0.381971	Carbamoyl phosphate synthase small chain (EC 6.3.5.5) (Carbamoyl phosphate synthetase glutamine chain)	carA APC1503_1472 CE169_03335 CYJ39_06220 DPC6316_1359 DWV47_08055 DWV59_09170 DWZ73_07515 DXC63_04680 GBB65_01295 GBC43_01555 GBC45_02420 GBJ98_02470 GBK06_02080 KSW34_00190 SAMN04489748_2010 SCX10_03665
A0AA45V881	0.0271651	0.38172	Sucrose phosphorylase	SAMN04489748_1457
A0A0A1GRZ4	0.00818698	0.380732	Succinate--CoA ligase [ADP-forming] subunit alpha (EC 6.2.1.5) (Succinyl-CoA synthetase subunit alpha) (SCS-alpha)	sucD APC1464_0883 APC1503_1055 CYJ39_02575 DPC6316_0999 DPC6317_0986 DWV47_01940 DWV59_07925 DWZ73_04430 DXC63_08430 GBC45_01350 GBC97_05545 GBI83_05530 GBI87_01685 GBK08_05645 KSW34_02540 OYT97_10665 SAMN04489748_1696
A0AA45ZND0	0.0202098	0.380412	Myo-inositol-1(Or 4)-monophosphatase	SAMN04489748_0035
A0A269T9V9	0.0104899	0.36453	Single-stranded DNA-binding protein (SSB)	ssb CYJ39_01220 DPC6316_0224 DWV47_04530 DWV59_04995 DXC63_03225 GBC97_01580 GBK08_01670 GS08_01265 SAMN04489748_2091
A0A0A1GT09	0.00246735	0.363648	tRNA (adenine(58)-N(1))-methyltransferase TrmI (EC 2.1.1.220)	APC1503_0968 B5U78_05005 CYJ39_02190 DPC6316_0782 DPC6317_0898 DWV59_03280 DWZ73_04015 DXC63_09510 GBB65_10800 GBC43_04790 GBC45_01780 GBJ98_09675 GBK06_09655 SAMN04489748_0809 SCX10_10450
A0A0A1GPQ7	0.00721638	0.360489	Aspartate-semialdehyde dehydrogenase (EC 1.2.1.11)	asd APC1464_0130 APC1503_0158 B5U78_09500 CE169_08855 CYJ39_00845 DPC6316_0159 DPC6317_0136 DWV59_09720 GBB40_04500 GBB63_02585 GBB65_06330 GBB73_02935 GBC43_06510 GBC45_06345 GBC97_05765 GBI83_04965 GBI87_08240 GBJ98_04590 GBK06_03945 GBK08_06060 GT999_03035 GUA24_03775 OYT97_08310 SAMN04489748_1499
A0A075NCL0	0.0114383	0.355089	Probable cell division protein WhiA	whiA APC1464_0909 APC1503_1143 B5U78_05580 CE169_07795 CYJ39_03020 DPC6316_1025 DPC6317_1012 DWV47_01520 DWV59_07775 DWZ73_04850 DXC63_08015 GBB40_06535 GBB63_06165 GBB65_05910 GBB73_05800 GBC43_07170 GBC97_08910 GBI83_05690 GBI87_01525 GBJ98_03480 GBK06_04480 GBK08_09020 GS08_05575 GT999_06215 GUA24_06535 KSW34_02390 OYT97_07220 SAMN04489748_1727 SCX10_07785
A0A0A1GLV4	0.00896335	0.355037	ferredoxin--NADP(+) reductase (EC 1.18.1.2)	GBC97_06055 GBI83_04680 GBK08_05765 SAMN04489748_1443
A0AA45ZNX0	0.0180792	0.346554	Glutamine-dependent NAD(+) synthetase (EC 6.3.5.1) (NAD(+) synthase [glutamine-hydrolyzing])	nadE SAMN04489748_0653
A0AA45ZNE5	0.0118555	0.340621	Acyl-CoA synthetase	SAMN04489748_0082
A0A2N0SRT4	0.00518551	0.338869	UDP-glucose 4-epimerase (EC 5.1.3.2) (Galactowaldenase) (UDP-galactose 4-epimerase)	galE DPC6316_1598 GBB65_00125 SAMN04489748_0165
A0A2N0SUZ2	0.000142667	0.332269	Uncharacterized protein	DPC6316_1185 SAMN04489748_1829
A0AA45V733	0.00091754	0.326033	3-deoxy-7-phosphoheptulonate synthase (EC 2.5.1.54) (3-deoxy-D-arabino-heptulosonate 7-phosphate synthase) (DAHP synthase) (Phospho-2-keto-3-deoxyheptonate aldolase)	SAMN04489748_1118
A0A0A1GPN6	0.000912498	0.311716	Protein GrpE (HSP-70 cofactor)	grpE APC1464_0107 APC1503_0129 B5U78_09660 CE169_09390 CYJ39_00715 DPC6316_0135 GBB40_04660 GBB63_02745 GBB65_06465 GBB73_03095 GBC43_06375 GBC97_05900 GBI83_04830 GBI87_08105 GBK08_05925 GT999_02880 GUA24_03620 OYT97_08430 SAMN04489748_1474 SCX10_02470
A0AA45V766	0.027824	0.309242	Phosphate-binding protein	SAMN04489748_1114
A0A0A1GMJ0	0.0296123	0.294232	L-ribulose-5-phosphate 4-epimerase (EC 5.1.3.4) (Phosphoribulose isomerase)	APC1464_0318 APC1503_0359 B5U78_04045 CE169_10985 CYJ39_09120 DPC6316_0382 DPC6317_0346 DWV47_05210 DWV59_04245 DWZ73_02095 DXC63_04030 GBB40_00040 GBB63_00110 GBB73_00110 GBC97_09130 GBI83_06210 GBI87_09285 GBJ98_00275 GBK06_00365 GBK08_09225 GT999_00825 GUA24_00830 KSW34_05980 OYT97_07475 SAMN04489748_1067
A0A0A1GR88	0.00830815	0.290665	DNA-binding response regulator (Response regulator transcription factor) (Transcriptional regulator)	APC1464_0220 APC1503_0247 CE169_00550 DWV47_04655 DWV59_04865 GBB40_00810 GBB63_11125 GBB65_04745 GBB73_11170 GBC43_06095 GBC97_01450 GBI83_07885 GBI87_05360 GBJ98_04270 GBK06_06670 GBK08_01540 GT999_00150 GUA24_00150 SAMN04489748_1173
A0AA45V9V4	0.00357905	0.268059	Histidinol dehydrogenase (HDH) (EC 1.1.1.23)	hisD SAMN04489748_1929
A0A0A1GUH1	0.00113762	0.266967	Response regulator (Response regulator transcription factor) (Two-component response regulator) (Two-component system, OmpR family, response regulator)	APC1464_1315 APC1503_1536 B5U78_03170 CE169_03675 CYJ39_06555 DPC6316_1427 DWV47_08400 DWV59_08220 DWZ73_07185 DXC63_04295 GBB65_00965 GBC43_01225 GBC45_02095 GBC97_04275 GBI83_00425 GBI87_03875 GBJ98_02125 GBK06_02425 GBK08_04240 GT999_02580 GUA24_02590 KSW34_00530 OYT97_00025 SAMN04489748_0012 SCX10_08835
A0A0A1GSC3	0.00420197	0.261319	Uncharacterized protein	SAMN04489748_0555
A0AA45V5V0	0.0103274	0.258392	ATP-dependent Clp protease proteolytic subunit (EC 3.4.21.92) (Endopeptidase Clp)	clpP SAMN04489748_0663
A0AA45ZNN2	0.00452125	0.257152	Glycosyltransferase	SAMN04489748_0378 SAMN04489748_1194
B9TTH6	0.00787295	0.25471	GalU (UTP--glucose-1-phosphate uridylyltransferase) (UTP-glucose-1-phosphate uridylyltransferase)	galU APC1464_0876 SAMN04489748_1688
A0A0A1GN68	0.0154769	0.251441	Anthranilate synthase component 1 (EC 4.1.3.27)	trpE APC1464_0927 CYJ39_03110 DWV59_07685 GBB40_07490 GBB63_09575 GBB65_05820 GBB73_09690 GBC43_07080 GBC45_01110 GBI83_05780 GBI87_01435 GT999_08025 GUA24_08155 KSW34_02300 OYT97_07130 SAMN04489748_1745 SCX10_07875
A0A2N0SWA3	0.00162891	0.250295	4-hydroxy-tetrahydrodipicolinate synthase (HTPA synthase) (EC 4.3.3.7)	dapA DPC6316_0456 SAMN04489748_0393
A0AA45ZND4	0.000180178	0.250013	Isoleucine--tRNA ligase (EC 6.1.1.5) (Isoleucyl-tRNA synthetase) (IleRS)	ileS SAMN04489748_0052
A0A2N0TF72	0.00320669	0.247901	2,4-dienoyl-CoA reductase (Oxidoreductase)	APC1464_0381 OYT97_09250 SAMN04489748_1012
A0AA45V5W5	0.0050201	0.246028	DNA-binding response regulator, NarL/FixJ family, contains REC and HTH domains	SAMN04489748_0680
A0A0M4NSZ6	0.000211887	0.239437	ABC transporter ATP-binding protein (Peptide/nickel transport system ATP-binding protein)	B5U78_07610 CE169_04065 CYJ39_06920 DPC6316_1236 DPC6317_1256 DWV47_00315 DWV59_05570 GBB65_05170 GBC43_02545 GBC97_02805 GBI83_02410 GBI87_02495 GBK08_02900 GT999_04335 GUA24_05070 KSW34_01385 OYT97_03415 SAMN04489748_1879 SCX10_04020
A0AA45ZP45	0.0096295	0.231307	Multifunctional fusion protein [Includes: Indole-3-glycerol phosphate synthase (IGPS) (EC 4.1.1.48); Tryptophan synthase beta chain (EC 4.2.1.20)]	trpC trpB SAMN04489748_0859
A0AA45V575	0.00996374	0.225653	FHA domain-containing protein	SAMN04489748_0291
A0AA45V9K2	0.000668015	0.225146	ABC transport system permease protein	SAMN04489748_1858
A0A1D7MRQ5	0.00314651	0.220841	ABC transporter (ATP-binding cassette domain-containing protein)	APC1503_0330 B5U78_04230 CYJ39_01875 DPC6316_0348 DWV47_05040 DWV59_04400 GBI83_06400 GBJ98_00115 GBK06_00205 GT999_00675 GUA24_00680 SAMN04489748_1097 SCX10_02025
A0A2N0T6N1	0.00289671	0.21809	2-oxoglutarate reductase (EC 1.1.1.399) (2-oxoglutarate reductase)	serA APC1464_1156 APC1503_1388 DXC63_05685 GBB40_08440 GBB63_08325 GBB73_08500 GBC45_07125 GBC97_09315 GBK08_09590 OYT97_03625 SAMN04489748_1908 SCX10_08575
A0A0A1GR59	0.00494638	0.208619	Histidine kinase N-terminal domain-containing protein (PAS domain-containing sensor histidine kinase) (Sensory transduction protein kinase) (Two-component sensor histidine kinase, contains HisKA and HATPase domains)	APC1464_0585 APC1503_0662 DPC6316_0637 KSW34_05200 OYT97_07875 SAMN04489748_0592 SCX10_01170
A0A0A1GMS5	0.00245643	0.189728	Aspartate carbamoyltransferase (EC 2.1.3.2) (Aspartate transcarbamylase) (ATCase)	pyrB APC1464_0804 APC1503_0974 B5U78_05035 CE169_10500 CYJ39_02220 DPC6316_0788 DPC6317_0904 DWV47_02320 DWV59_03250 DWZ73_04045 DXC63_09480 GBB65_09785 GBC43_09580 GBC45_01750 GBC97_05125 GBI83_10285 GBI87_02105 GBJ98_09705 GBK06_09685 GBK08_05225 GT999_09680 GUA24_10070 KSW34_03115 SAMN04489748_0815 SCX10_09165
A0AA45V596	0.00203013	0.1795	Ribonuclease E	SAMN04489748_0334
A0A0M4NCA5	0.00690966	0.173494	Glucose-6-phosphate 1-dehydrogenase (G6PD) (EC 1.1.1.49)	zwf SAMN04489748_1552
A0A151C4J7	0.0013758	0.170792	Multifunctional fusion protein [Includes: Cytidylate kinase (CK) (EC 2.7.4.25) (Cytidine monophosphate kinase) (CMP kinase); GTPase Der (GTP-binding protein EngA)]	der cmk APC1503_1049 B5U78_05400 CYJ39_02545 DPC6316_0993 DWV47_01970 DXC63_08460 GBB40_08075 GBB63_07520 GBB73_07695 GBJ98_03300 GBK06_04300 GT999_06395 GUA24_06715 OYT97_10635 SAMN04489748_1690
A0A0M4MZA4	0.00250983	0.163089	Phenylalanine--tRNA ligase alpha subunit (EC 6.1.1.20) (Phenylalanyl-tRNA synthetase alpha subunit) (PheRS)	pheS APC1464_0531 APC1503_0606 DPC6316_0583 DPC6317_0566 SAMN04489748_0536
A0AA45V9M0	0.000917844	0.15845	Aldose 1-epimerase	SAMN04489748_1869
A0AA45ZPG6	0.00082164	0.157144	Acetolactate synthase (EC 2.2.1.6)	SAMN04489748_1093
A0AA45V7N1	0.00215559	0.155321	Aminopeptidase	OYT97_06685 SAMN04489748_1230
A0A0A1GRJ9	0.00095172	0.152617	Nicotinate phosphoribosyltransferase (EC 6.3.4.21)	APC1464_0305 DPC6317_0316 OYT97_07555 SAMN04489748_1083
A0A2I1IZR5	0.000787565	0.142241	Aminotransferase (EC 2.6.1.-)	APC1503_1850 CYJ39_07330 DPC6316_1749 DWV59_06965 DWZ73_08470 GBB40_06920 GBB63_05500 GBB65_10750 GBB73_06565 GBC43_10510 GBC45_07615 GBI83_03910 GBI87_03655 GT999_06725 GUA24_07045 OYT97_09490 SAMN04489748_0329
A0A0A1GQR2	0.00281575	0.136622	Acetyl-/propionyl-CoA carboxylase beta chain (Acetyl-CoA carboxylase, carboxyltransferase component) (Acyl-CoA carboxylase subunit beta) (Methylmalonyl-CoA carboxyltransferase)	APC1503_1838 B5U78_10635 CE169_03570 CYJ39_10665 DWV47_10770 DWV59_00055 DWZ73_09675 DXC63_11440 GBB40_09475 GBB63_10315 GBB65_10335 GBB73_10430 GBC43_04835 GBC45_10470 GBC97_10000 GBI83_11220 GBI87_11115 GBJ98_09250 GBK06_09350 GBK08_10100 GT999_08215 GUA24_08285 OYT97_09145 SAMN04489748_0313
A0A0A1GPX3	0.000612772	0.117896	Large ribosomal subunit protein bL21	rplU APC1464_1665 APC1503_1854 B5U78_10745 CE169_11090 CYJ39_07350 DPC6316_1753 DPC6317_1775 DWV47_08640 DWV59_06945 DWZ73_08450 DXC63_07650 GBB40_06940 GBB63_05520 GBB65_10730 GBB73_06585 GBC43_10490 GBC45_07635 GBC97_11015 GBI83_03890 GBI87_03635 GBJ98_06310 GBK06_06165 GBK08_11070 GT999_06705 GUA24_07025 KSW34_07590 OYT97_09510 SAMN04489748_0333 SCX10_02965
A0A0A1GQT3	0.000356995	0.10747	Pyridoxal 5'-phosphate synthase subunit PdxS (PLP synthase subunit PdxS) (EC 4.3.3.6) (Pdx1)	pdxS APC1503_0527 B5U78_01670 CE169_09945 CYJ39_09990 DWV47_07705 DWV59_02020 DWZ73_02785 DXC63_00005 GBB40_09530 GBB63_10420 GBB65_03120 GBB73_10535 GBC43_02980 GBC45_04030 GBC97_00845 GBI83_01120 GBI87_00165 GBJ98_00945 GBK06_01035 GBK08_00845 GT999_01150 GUA24_01155 KSW34_09045 OYT97_01980 SAMN04489748_0443
A0A2N0T3Y4	1.05212e-05	0.0957394	DNA topoisomerase 1 (EC 5.6.2.1) (DNA topoisomerase I)	topA APC1464_0137 APC1503_0165 SAMN04489748_1508
A0AA45V609	0.000362806	0.0677241	Acyl-CoA synthetase	SAMN04489748_0755

## Sheet: Table S10
DEPs of AM when co-cultured with BL vs monoculture in the mucin media.
Uniprot ID	p-value	Fold change	Protein names	Gene Names
B2UQS7	4.53e-06	0.048537	YD repeat protein	Amuc_0983

[truncated: 10 more sheets: Table S11, Table S12, Table S13, Table S14, Table S15, Table S16, Table S17, Table S18, Table S19, Table S20]
